# Supplementary material for: Comparative transcriptomics reveals new insights into melatonin-enhanced drought tolerance in naked oat seedlings
Source: PeerJ. 2022 Jun 28;10:e13669. doi: 10.7717/peerj.13669 (PMC9248784; doi:10.7717/peerj.13669)
Supplement: Table S4 [file peerj-10-13669-s009.xlsx]

## Sheet: Table S3
Table S4 The Gene Ontology (GO) enrichment of the genes included in each category between DM+MT vs DS
GO_accession	Description	Term_type	Over_represented_pValue	Corrected_pValue	DEG_item	DEG_list	Bg_item	Bg_list	Gene_names
GO:0009415	response to water	biological_process	6.5025e-07	0.0034093	6	327	36	33575	Cluster-18670.12920,Cluster-18670.13963,Cluster-18670.13203,Cluster-18670.14025,Cluster-18670.13410,Cluster-18670.14024
GO:0001101	response to acid chemical	biological_process	3.6973e-06	0.0096924	6	327	46	33575	Cluster-18670.12920,Cluster-18670.13963,Cluster-18670.13203,Cluster-18670.14025,Cluster-18670.13410,Cluster-18670.14024
GO:1901700	response to oxygen-containing compound	biological_process	8.6231e-06	0.01507	6	327	52	33575	Cluster-18670.14024,Cluster-18670.13410,Cluster-18670.14025,Cluster-18670.13203,Cluster-18670.13963,Cluster-18670.12920
GO:0015926	glucosidase activity	molecular_function	4.7446e-05	0.042924	5	327	41	33575	Cluster-18670.26465,Cluster-18670.13977,Cluster-18670.13978,Cluster-18670.26466,Cluster-18670.41786
GO:0009628	response to abiotic stimulus	biological_process	4.8832e-05	0.042924	6	327	68	33575	Cluster-18670.12920,Cluster-18670.13963,Cluster-18670.13203,Cluster-18670.14025,Cluster-18670.13410,Cluster-18670.14024
GO:0016491	oxidoreductase activity	molecular_function	4.9122e-05	0.042924	46	327	2464	33575	Cluster-18670.20239,Cluster-18670.25915,Cluster-18670.13865,Cluster-18670.12859,Cluster-18670.57381,Cluster-18670.39735,Cluster-18670.18537,Cluster-18670.12863,Cluster-18670.38880,Cluster-18670.37627,Cluster-18670.50617,Cluster-18670.11674,Cluster-18670.49639,Cluster-18670.40827,Cluster-18670.61596,Cluster-18670.41769,Cluster-18670.16531,Cluster-18670.35152,Cluster-18670.27240,Cluster-18670.28415…
GO:0010035	response to inorganic substance	biological_process	7.4591e-05	0.055868	7	327	102	33575	Cluster-18670.13410,Cluster-18670.58485,Cluster-18670.14024,Cluster-18670.12920,Cluster-18670.13203,Cluster-18670.13963,Cluster-18670.14025
GO:0055114	oxidation-reduction process	biological_process	0.00019963	0.13083	45	327	2545	33575	Cluster-18670.27732,Cluster-18670.41136,Cluster-18670.49695,Cluster-18670.37834,Cluster-18670.46766,Cluster-18670.23566,Cluster-18670.43765,Cluster-18670.12661,Cluster-18670.38602,Cluster-18670.44379,Cluster-18670.23716,Cluster-18670.57401,Cluster-18670.50787,Cluster-18670.56795,Cluster-18670.15057,Cluster-18670.25977,Cluster-18670.20602,Cluster-18670.40497,Cluster-18670.30006,Cluster-18670.36880…
GO:0009311	oligosaccharide metabolic process	biological_process	0.00025519	0.14866	12	327	354	33575	Cluster-18670.41786,Cluster-18670.13977,Cluster-18670.10932,Cluster-18670.43353,Cluster-18670.41028,Cluster-18670.48487,Cluster-18670.26465,Cluster-18670.26466,Cluster-18670.13978,Cluster-18670.41369,Cluster-18670.38339,Cluster-8781.0
GO:0030173	integral component of Golgi membrane	cellular_component	0.0003568	0.17006	4	327	30	33575	Cluster-18670.46758,Cluster-18670.44322,Cluster-18670.33975,Cluster-18670.52929
GO:0031228	intrinsic component of Golgi membrane	cellular_component	0.0003568	0.17006	4	327	30	33575	Cluster-18670.46758,Cluster-18670.52929,Cluster-18670.44322,Cluster-18670.33975
GO:0004564	beta-fructofuranosidase activity	molecular_function	0.00059339	0.20741	4	327	40	33575	Cluster-18670.26465,Cluster-18670.26466,Cluster-18670.13977,Cluster-18670.13978
GO:0004575	sucrose alpha-glucosidase activity	molecular_function	0.00059339	0.20741	4	327	40	33575	Cluster-18670.26466,Cluster-18670.13977,Cluster-18670.13978,Cluster-18670.26465
GO:0017177	glucosidase II complex	cellular_component	0.00059339	0.20741	4	327	40	33575	Cluster-18670.26466,Cluster-18670.13977,Cluster-18670.13978,Cluster-18670.26465
GO:0090599	alpha-glucosidase activity	molecular_function	0.00059339	0.20741	4	327	40	33575	Cluster-18670.13978,Cluster-18670.13977,Cluster-18670.26466,Cluster-18670.26465
GO:0016161	beta-amylase activity	molecular_function	0.00066089	0.21657	3	327	16	33575	Cluster-18670.43353,Cluster-18670.41786,Cluster-18670.38339
GO:0005982	starch metabolic process	biological_process	0.0011443	0.29532	9	327	253	33575	Cluster-18670.13978,Cluster-18670.26466,Cluster-18670.38339,Cluster-8781.0,Cluster-18670.10932,Cluster-18670.43353,Cluster-18670.41786,Cluster-18670.13977,Cluster-18670.26465
GO:0005985	sucrose metabolic process	biological_process	0.0011443	0.29532	9	327	253	33575	Cluster-18670.38339,Cluster-18670.26466,Cluster-18670.13978,Cluster-8781.0,Cluster-18670.13977,Cluster-18670.41786,Cluster-18670.10932,Cluster-18670.43353,Cluster-18670.26465
GO:0033897	ribonuclease T2 activity	molecular_function	0.0012737	0.29532	2	327	6	33575	Cluster-18670.17013,Cluster-18670.12839
GO:0004169	dolichyl-phosphate-mannose-protein mannosyltransferase activity	molecular_function	0.0013341	0.29532	2	327	5	33575	Cluster-18670.46758,Cluster-18670.52929
GO:0035268	protein mannosylation	biological_process	0.0013341	0.29532	2	327	5	33575	Cluster-18670.46758,Cluster-18670.52929
GO:0035269	protein O-linked mannosylation	biological_process	0.0013341	0.29532	2	327	5	33575	Cluster-18670.46758,Cluster-18670.52929
GO:0097502	mannosylation	biological_process	0.0013341	0.29532	2	327	5	33575	Cluster-18670.52929,Cluster-18670.46758
GO:0030699	glycine reductase activity	molecular_function	0.0014082	0.29532	2	327	5	33575	Cluster-18670.23566,Cluster-18670.12859
GO:0030700	glycine reductase complex	cellular_component	0.0014082	0.29532	2	327	5	33575	Cluster-18670.12859,Cluster-18670.23566
GO:0004553	hydrolase activity, hydrolyzing O-glycosyl compounds	molecular_function	0.0016133	0.32533	15	327	626	33575	Cluster-18670.26465,Cluster-18670.22562,Cluster-18670.7518,Cluster-18670.13977,Cluster-18670.41786,Cluster-18670.43353,Cluster-18670.10932,Cluster-18670.25672,Cluster-18670.28931,Cluster-8781.0,Cluster-18670.38339,Cluster-18670.39132,Cluster-18670.26466,Cluster-18670.13978,Cluster-18670.33112
GO:0090407	organophosphate biosynthetic process	biological_process	0.0022315	0.43333	14	327	551	33575	Cluster-18670.30006,Cluster-18670.41369,Cluster-18670.31022,Cluster-18670.38224,Cluster-18670.39189,Cluster-18670.27240,Cluster-18670.14025,Cluster-18670.52385,Cluster-18670.41028,Cluster-18670.56302,Cluster-18670.13794,Cluster-18670.48487,Cluster-18670.41625,Cluster-18670.20612
GO:0006073	cellular glucan metabolic process	biological_process	0.0024673	0.44607	9	327	283	33575	Cluster-18670.26466,Cluster-18670.13978,Cluster-18670.38339,Cluster-8781.0,Cluster-18670.13977,Cluster-18670.41786,Cluster-18670.10932,Cluster-18670.43353,Cluster-18670.26465
GO:0044042	glucan metabolic process	biological_process	0.0024673	0.44607	9	327	283	33575	Cluster-18670.13977,Cluster-18670.41786,Cluster-18670.43353,Cluster-18670.10932,Cluster-18670.26465,Cluster-18670.38339,Cluster-18670.26466,Cluster-18670.13978,Cluster-8781.0
GO:0005984	disaccharide metabolic process	biological_process	0.0026055	0.44782	9	327	286	33575	Cluster-18670.13977,Cluster-18670.41786,Cluster-18670.43353,Cluster-18670.10932,Cluster-18670.26465,Cluster-18670.26466,Cluster-18670.13978,Cluster-18670.38339,Cluster-8781.0
GO:0016160	amylase activity	molecular_function	0.0026478	0.44782	3	327	25	33575	Cluster-18670.43353,Cluster-18670.41786,Cluster-18670.38339
GO:0044710	single-organism metabolic process	biological_process	0.003375	0.55146	95	327	7183	33575	Cluster-18670.41136,Cluster-18670.49695,Cluster-18670.27732,Cluster-18670.44323,Cluster-18670.23566,Cluster-18670.52385,Cluster-18670.54328,Cluster-18670.26466,Cluster-18670.38968,Cluster-18670.13978,Cluster-18670.24056,Cluster-18670.13396,Cluster-18670.38339,Cluster-18670.14025,Cluster-18670.43765,Cluster-18670.13977,Cluster-18670.41786,Cluster-18670.56795,Cluster-18670.43824,Cluster-18670.20814…
GO:0003883	CTP synthase activity	molecular_function	0.0034709	0.55146	2	327	8	33575	Cluster-18670.48487,Cluster-18670.52385
GO:0046992	oxidoreductase activity, acting on X-H and Y-H to form an X-Y bond	molecular_function	0.0039012	0.56798	2	327	9	33575	Cluster-18670.12859,Cluster-18670.23566
GO:0050485	oxidoreductase activity, acting on X-H and Y-H to form an X-Y bond, with a disulfide as acceptor	molecular_function	0.0039012	0.56798	2	327	9	33575	Cluster-18670.23566,Cluster-18670.12859
GO:0043565	sequence-specific DNA binding	molecular_function	0.0039188	0.56798	11	327	406	33575	Cluster-18670.44322,Cluster-18670.11674,Cluster-18670.27732,Cluster-18670.57381,Cluster-18670.12983,Cluster-18670.23566,Cluster-18670.33975,Cluster-18670.49439,Cluster-18670.43238,Cluster-18670.52352,Cluster-18670.17538
GO:0000272	polysaccharide catabolic process	biological_process	0.0042628	0.56798	4	327	66	33575	Cluster-18670.43353,Cluster-18670.41786,Cluster-18670.38339,Cluster-8781.0
GO:0003824	catalytic activity	molecular_function	0.0043234	0.56798	170	327	14315	33575	Cluster-18670.12797,Cluster-18670.39132,Cluster-18670.52929,Cluster-18670.56866,Cluster-18670.61596,Cluster-18670.22715,Cluster-18670.42044,Cluster-18670.25672,Cluster-18670.56464,Cluster-18670.56451,Cluster-18670.56302,Cluster-18670.31386,Cluster-18670.29666,Cluster-18670.13262,Cluster-18670.20239,Cluster-8781.0,Cluster-18670.50709,Cluster-18670.40827,Cluster-18670.40095,Cluster-18670.50326,Clus…
GO:0009165	nucleotide biosynthetic process	biological_process	0.0043333	0.56798	9	327	302	33575	Cluster-18670.48487,Cluster-18670.13794,Cluster-18670.56302,Cluster-18670.52385,Cluster-18670.20612,Cluster-18670.41625,Cluster-18670.30006,Cluster-18670.14025,Cluster-18670.39189
GO:1901293	nucleoside phosphate biosynthetic process	biological_process	0.0043333	0.56798	9	327	302	33575	Cluster-18670.30006,Cluster-18670.14025,Cluster-18670.39189,Cluster-18670.13794,Cluster-18670.48487,Cluster-18670.52385,Cluster-18670.56302,Cluster-18670.20612,Cluster-18670.41625
GO:0006493	protein O-linked glycosylation	biological_process	0.004916	0.62865	2	327	9	33575	Cluster-18670.46758,Cluster-18670.52929
GO:0006012	galactose metabolic process	biological_process	0.0051219	0.63938	5	327	105	33575	Cluster-18670.26465,Cluster-18670.13794,Cluster-18670.13977,Cluster-18670.26466,Cluster-18670.13978
GO:0016798	hydrolase activity, acting on glycosyl bonds	molecular_function	0.0052536	0.64057	15	327	705	33575	Cluster-18670.22562,Cluster-18670.26465,Cluster-18670.41786,Cluster-18670.13977,Cluster-18670.43353,Cluster-18670.10932,Cluster-18670.25672,Cluster-18670.7518,Cluster-8781.0,Cluster-18670.28931,Cluster-18670.33112,Cluster-18670.26466,Cluster-18670.13978,Cluster-18670.39132,Cluster-18670.38339
GO:0044264	cellular polysaccharide metabolic process	biological_process	0.0055695	0.66366	9	327	322	33575	Cluster-18670.38339,Cluster-18670.13978,Cluster-18670.26466,Cluster-8781.0,Cluster-18670.43353,Cluster-18670.10932,Cluster-18670.13977,Cluster-18670.41786,Cluster-18670.26465
GO:0044699	single-organism process	biological_process	0.0059563	0.69397	157	327	13222	33575	Cluster-18670.37834,Cluster-18670.14206,Cluster-18670.13454,Cluster-18670.38602,Cluster-18670.12661,Cluster-18670.24627,Cluster-18670.25977,Cluster-18670.41028,Cluster-18670.39412,Cluster-18670.14065,Cluster-18670.36212,Cluster-18670.10932,Cluster-18670.11041,Cluster-18670.50787,Cluster-18670.57401,Cluster-18670.44379,Cluster-18670.43956,Cluster-18670.30030,Cluster-18670.25900,Cluster-18670.43238…
GO:0022857	transmembrane transporter activity	molecular_function	0.0084542	0.9636	34	327	2156	33575	Cluster-18670.34586,Cluster-18670.13262,Cluster-18670.50771,Cluster-18670.34728,Cluster-18670.12629,Cluster-18670.26589,Cluster-18670.41625,Cluster-18670.56493,Cluster-18670.56612,Cluster-18670.40095,Cluster-18670.26304,Cluster-18670.25211,Cluster-18670.58485,Cluster-18670.42523,Cluster-18670.26011,Cluster-18670.32246,Cluster-18670.56302,Cluster-18670.56464,Cluster-18670.38060,Cluster-18670.11066…
GO:0030288	outer membrane-bounded periplasmic space	cellular_component	0.0089393	0.9972	2	327	14	33575	Cluster-18670.19898,Cluster-18670.30764
GO:0009150	purine ribonucleotide metabolic process	biological_process	0.010404	1	14	327	683	33575	Cluster-18670.14025,Cluster-18670.43765,Cluster-18670.39189,Cluster-18670.45826,Cluster-18670.30006,Cluster-18670.43956,Cluster-18670.20612,Cluster-18670.49695,Cluster-18670.41625,Cluster-18670.57401,Cluster-18670.13794,Cluster-18670.56464,Cluster-18670.56451,Cluster-18670.56302
GO:0055085	transmembrane transport	biological_process	0.010883	1	28	327	1706	33575	Cluster-18670.38968,Cluster-18670.24627,Cluster-18670.42523,Cluster-18670.26011,Cluster-18670.32246,Cluster-18670.14025,Cluster-18670.26304,Cluster-18670.25257,Cluster-18670.14206,Cluster-18670.37980,Cluster-18670.20612,Cluster-18670.46766,Cluster-18670.56464,Cluster-18670.13262,Cluster-18670.39189,Cluster-18670.55867,Cluster-18670.15523,Cluster-18670.33185,Cluster-18670.30030,Cluster-18670.30006…
GO:0019637	organophosphate metabolic process	biological_process	0.010963	1	22	327	1257	33575	Cluster-18670.45826,Cluster-18670.39189,Cluster-18670.38224,Cluster-18670.31022,Cluster-18670.30006,Cluster-18670.43956,Cluster-18670.41625,Cluster-18670.57401,Cluster-18670.48487,Cluster-18670.13794,Cluster-18670.41028,Cluster-18670.14025,Cluster-18670.49875,Cluster-18670.43765,Cluster-18670.27240,Cluster-18670.41369,Cluster-18670.20612,Cluster-18670.49695,Cluster-18670.56464,Cluster-18670.56451…
GO:0016892	endoribonuclease activity, producing 3'-phosphomonoesters	molecular_function	0.011041	1	2	327	17	33575	Cluster-18670.12839,Cluster-18670.17013
GO:0046873	metal ion transmembrane transporter activity	molecular_function	0.011355	1	12	327	540	33575	Cluster-18670.58485,Cluster-18670.25211,Cluster-18670.38968,Cluster-18670.42523,Cluster-18670.34728,Cluster-18670.38060,Cluster-18670.36212,Cluster-18670.56302,Cluster-18670.12629,Cluster-18670.56493,Cluster-18670.11066,Cluster-18670.41625
GO:0006163	purine nucleotide metabolic process	biological_process	0.011871	1	14	327	693	33575	Cluster-18670.13794,Cluster-18670.56464,Cluster-18670.56451,Cluster-18670.56302,Cluster-18670.49695,Cluster-18670.20612,Cluster-18670.57401,Cluster-18670.41625,Cluster-18670.30006,Cluster-18670.43956,Cluster-18670.14025,Cluster-18670.43765,Cluster-18670.39189,Cluster-18670.45826
GO:0009259	ribonucleotide metabolic process	biological_process	0.01189	1	14	327	694	33575	Cluster-18670.43956,Cluster-18670.30006,Cluster-18670.45826,Cluster-18670.39189,Cluster-18670.43765,Cluster-18670.14025,Cluster-18670.56302,Cluster-18670.56464,Cluster-18670.13794,Cluster-18670.56451,Cluster-18670.41625,Cluster-18670.57401,Cluster-18670.20612,Cluster-18670.49695
GO:0000139	Golgi membrane	cellular_component	0.011978	1	4	327	79	33575	Cluster-18670.52929,Cluster-18670.33975,Cluster-18670.44322,Cluster-18670.46758
GO:0006480	N-terminal protein amino acid methylation	biological_process	0.012005	1	2	327	15	33575	Cluster-18670.29666,Cluster-18670.39437
GO:0009916	alternative oxidase activity	molecular_function	0.01208	1	2	327	17	33575	Cluster-18670.41136,Cluster-18670.38880
GO:0016625	oxidoreductase activity, acting on the aldehyde or oxo group of donors, iron-sulfur protein as acceptor	molecular_function	0.012453	1	1	327	1	33575	Cluster-18670.30006
GO:0003725	double-stranded RNA binding	molecular_function	0.012471	1	2	327	18	33575	Cluster-18670.34242,Cluster-18670.12859
GO:0005976	polysaccharide metabolic process	biological_process	0.014501	1	9	327	379	33575	Cluster-8781.0,Cluster-18670.26466,Cluster-18670.13978,Cluster-18670.38339,Cluster-18670.26465,Cluster-18670.43353,Cluster-18670.10932,Cluster-18670.13977,Cluster-18670.41786
GO:0004140	dephospho-CoA kinase activity	molecular_function	0.014533	1	2	327	17	33575	Cluster-18670.41625,Cluster-18670.56302
GO:0005509	calcium ion binding	molecular_function	0.014666	1	10	327	443	33575	Cluster-18670.37295,Cluster-18670.32954,Cluster-18670.31022,Cluster-18670.32476,Cluster-18670.55394,Cluster-18670.11041,Cluster-18670.39686,Cluster-18670.26420,Cluster-18670.50393,Cluster-18670.44732
GO:0030246	carbohydrate binding	molecular_function	0.014874	1	9	327	373	33575	Cluster-18670.22564,Cluster-18670.20612,Cluster-18670.50393,Cluster-18670.56578,Cluster-18670.32256,Cluster-18670.49439,Cluster-18670.31022,Cluster-18670.33153,Cluster-18670.55394
GO:0008324	cation transmembrane transporter activity	molecular_function	0.01513	1	19	327	1067	33575	Cluster-18670.56493,Cluster-18670.41625,Cluster-18670.12629,Cluster-18670.36212,Cluster-18670.34728,Cluster-18670.43956,Cluster-18670.11066,Cluster-18670.38060,Cluster-18670.56464,Cluster-18670.56302,Cluster-18670.43765,Cluster-18670.14025,Cluster-18670.42523,Cluster-18670.30652,Cluster-18670.38968,Cluster-17136.1,Cluster-18670.58485,Cluster-18670.26304,Cluster-18670.25211
GO:0009620	response to fungus	biological_process	0.015137	1	2	327	20	33575	Cluster-18670.19367,Cluster-18670.29302
GO:0050832	defense response to fungus	biological_process	0.015137	1	2	327	20	33575	Cluster-18670.29302,Cluster-18670.19367
GO:0005215	transporter activity	molecular_function	0.015189	1	34	327	2244	33575	Cluster-18670.11066,Cluster-18670.56464,Cluster-18670.38060,Cluster-18670.56302,Cluster-18670.32246,Cluster-18670.26011,Cluster-18670.42523,Cluster-18670.58485,Cluster-18670.25211,Cluster-18670.26304,Cluster-18670.56612,Cluster-18670.40095,Cluster-18670.12629,Cluster-18670.26589,Cluster-18670.41625,Cluster-18670.56493,Cluster-18670.50771,Cluster-18670.34728,Cluster-18670.13262,Cluster-18670.34586…
GO:0019693	ribose phosphate metabolic process	biological_process	0.015693	1	14	327	717	33575	Cluster-18670.43956,Cluster-18670.30006,Cluster-18670.45826,Cluster-18670.39189,Cluster-18670.43765,Cluster-18670.14025,Cluster-18670.56302,Cluster-18670.13794,Cluster-18670.56464,Cluster-18670.56451,Cluster-18670.41625,Cluster-18670.57401,Cluster-18670.20612,Cluster-18670.49695
GO:0016702	oxidoreductase activity, acting on single donors with incorporation of molecular oxygen, incorporation of two atoms of oxygen	molecular_function	0.016169	1	4	327	98	33575	Cluster-18670.13865,Cluster-18670.14567,Cluster-18670.36880,Cluster-18670.37834
GO:0044723	single-organism carbohydrate metabolic process	biological_process	0.016371	1	16	327	882	33575	Cluster-18670.26465,Cluster-18670.46758,Cluster-18670.38339,Cluster-18670.52929,Cluster-18670.41369,Cluster-18670.26466,Cluster-18670.13978,Cluster-18670.48487,Cluster-18670.13794,Cluster-18670.41028,Cluster-18670.43824,Cluster-18670.43353,Cluster-18670.10932,Cluster-18670.41786,Cluster-18670.13977,Cluster-8781.0
GO:0000030	mannosyltransferase activity	molecular_function	0.016688	1	2	327	17	33575	Cluster-18670.46758,Cluster-18670.52929
GO:0000136	alpha-1,6-mannosyltransferase complex	cellular_component	0.016688	1	2	327	17	33575	Cluster-18670.46758,Cluster-18670.52929
GO:0000137	Golgi cis cisterna	cellular_component	0.016688	1	2	327	17	33575	Cluster-18670.46758,Cluster-18670.52929
GO:0031501	mannosyltransferase complex	cellular_component	0.016688	1	2	327	17	33575	Cluster-18670.52929,Cluster-18670.46758
GO:0005244	voltage-gated ion channel activity	molecular_function	0.016921	1	5	327	143	33575	Cluster-18670.12629,Cluster-18670.41625,Cluster-18670.25211,Cluster-18670.56302,Cluster-18670.38060
GO:0022832	voltage-gated channel activity	molecular_function	0.016921	1	5	327	143	33575	Cluster-18670.12629,Cluster-18670.41625,Cluster-18670.38060,Cluster-18670.25211,Cluster-18670.56302
GO:0009117	nucleotide metabolic process	biological_process	0.016932	1	16	327	875	33575	Cluster-18670.57401,Cluster-18670.41625,Cluster-18670.13794,Cluster-18670.48487,Cluster-18670.45826,Cluster-18670.39189,Cluster-18670.30006,Cluster-18670.43956,Cluster-18670.49695,Cluster-18670.20612,Cluster-18670.56451,Cluster-18670.56464,Cluster-18670.52385,Cluster-18670.56302,Cluster-18670.14025,Cluster-18670.43765
GO:0016894	endonuclease activity, active with either ribo- or deoxyribonucleic acids and producing 3'-phosphomonoesters	molecular_function	0.016975	1	2	327	21	33575	Cluster-18670.17013,Cluster-18670.12839
GO:0003724	RNA helicase activity	molecular_function	0.017093	1	6	327	184	33575	Cluster-18670.25632,Cluster-18670.20814,Cluster-18670.56302,Cluster-18670.37254,Cluster-18670.41625,Cluster-18670.10448
GO:0008061	chitin binding	molecular_function	0.017167	1	3	327	58	33575	Cluster-18670.14207,Cluster-18670.14163,Cluster-18670.38224
GO:0042278	purine nucleoside metabolic process	biological_process	0.017791	1	13	327	663	33575	Cluster-18670.41625,Cluster-18670.57401,Cluster-18670.20612,Cluster-18670.56302,Cluster-18670.56464,Cluster-18670.13794,Cluster-18670.56451,Cluster-18670.39189,Cluster-18670.45826,Cluster-18670.14025,Cluster-18670.43765,Cluster-18670.43956,Cluster-18670.30006
GO:0046128	purine ribonucleoside metabolic process	biological_process	0.017791	1	13	327	663	33575	Cluster-18670.45826,Cluster-18670.39189,Cluster-18670.14025,Cluster-18670.43765,Cluster-18670.43956,Cluster-18670.30006,Cluster-18670.57401,Cluster-18670.41625,Cluster-18670.20612,Cluster-18670.56302,Cluster-18670.13794,Cluster-18670.56464,Cluster-18670.56451
GO:0009617	response to bacterium	biological_process	0.018084	1	6	327	214	33575	Cluster-18670.19367,Cluster-18670.29302,Cluster-18670.24858,Cluster-18670.34906,Cluster-18670.14025,Cluster-18670.31386
GO:0042742	defense response to bacterium	biological_process	0.018084	1	6	327	214	33575	Cluster-18670.29302,Cluster-18670.24858,Cluster-18670.19367,Cluster-18670.14025,Cluster-18670.31386,Cluster-18670.34906
GO:0030151	molybdenum ion binding	molecular_function	0.018597	1	2	327	19	33575	Cluster-18670.41769,Cluster-18670.37627
GO:0005384	manganese ion transmembrane transporter activity	molecular_function	0.019072	1	2	327	21	33575	Cluster-18670.11066,Cluster-18670.56302
GO:0006828	manganese ion transport	biological_process	0.019072	1	2	327	21	33575	Cluster-18670.11066,Cluster-18670.56302
GO:0030026	cellular manganese ion homeostasis	biological_process	0.019072	1	2	327	21	33575	Cluster-18670.56302,Cluster-18670.11066
GO:0055071	manganese ion homeostasis	biological_process	0.019072	1	2	327	21	33575	Cluster-18670.11066,Cluster-18670.56302
GO:0006753	nucleoside phosphate metabolic process	biological_process	0.019656	1	16	327	890	33575	Cluster-18670.56464,Cluster-18670.56451,Cluster-18670.52385,Cluster-18670.56302,Cluster-18670.49695,Cluster-18670.20612,Cluster-18670.43765,Cluster-18670.14025,Cluster-18670.13794,Cluster-18670.48487,Cluster-18670.57401,Cluster-18670.41625,Cluster-18670.30006,Cluster-18670.43956,Cluster-18670.45826,Cluster-18670.39189
GO:0005667	transcription factor complex	cellular_component	0.019725	1	25	327	1557	33575	Cluster-18670.25527,Cluster-18670.37254,Cluster-18670.29986,Cluster-18670.54800,Cluster-18670.44322,Cluster-18670.24664,Cluster-18670.13900,Cluster-18670.42936,Cluster-18670.30852,Cluster-18670.13367,Cluster-18670.17538,Cluster-18670.52352,Cluster-18670.25843,Cluster-18670.29633,Cluster-18670.33975,Cluster-18670.12983,Cluster-18670.20814,Cluster-18670.29186,Cluster-18670.2347,Cluster-18670.23996,…
GO:0009119	ribonucleoside metabolic process	biological_process	0.019982	1	13	327	675	33575	Cluster-18670.41625,Cluster-18670.57401,Cluster-18670.20612,Cluster-18670.56302,Cluster-18670.13794,Cluster-18670.56464,Cluster-18670.56451,Cluster-18670.39189,Cluster-18670.45826,Cluster-18670.43765,Cluster-18670.14025,Cluster-18670.43956,Cluster-18670.30006
GO:0034654	nucleobase-containing compound biosynthetic process	biological_process	0.020654	1	50	327	3700	33575	Cluster-18670.2347,Cluster-18670.10932,Cluster-18670.34906,Cluster-18670.13794,Cluster-18670.20814,Cluster-18670.12983,Cluster-18670.44234,Cluster-18670.43238,Cluster-18670.39189,Cluster-18670.30006,Cluster-18670.33185,Cluster-18670.44323,Cluster-18670.27732,Cluster-18670.38856,Cluster-18670.48486,Cluster-18670.44322,Cluster-18670.52385,Cluster-18670.14025,Cluster-18670.25843,Cluster-18670.52352,…
GO:0031365	N-terminal protein amino acid modification	biological_process	0.022004	1	2	327	20	33575	Cluster-18670.39437,Cluster-18670.29666
GO:0042451	purine nucleoside biosynthetic process	biological_process	0.022109	1	6	327	214	33575	Cluster-18670.56302,Cluster-18670.30006,Cluster-18670.41625,Cluster-18670.39189,Cluster-18670.14025,Cluster-18670.20612
GO:0046129	purine ribonucleoside biosynthetic process	biological_process	0.022109	1	6	327	214	33575	Cluster-18670.41625,Cluster-18670.39189,Cluster-18670.14025,Cluster-18670.20612,Cluster-18670.56302,Cluster-18670.30006
GO:0031985	Golgi cisterna	cellular_component	0.022204	1	2	327	20	33575	Cluster-18670.46758,Cluster-18670.52929
GO:0007041	lysosomal transport	biological_process	0.023129	1	1	327	2	33575	Cluster-18670.49439
GO:0005337	nucleoside transmembrane transporter activity	molecular_function	0.02347	1	2	327	22	33575	Cluster-18670.56612,Cluster-18670.40095
GO:0043169	cation binding	molecular_function	0.0245	1	54	327	4032	33575	Cluster-18670.25900,Cluster-18670.32476,Cluster-18670.45826,Cluster-18670.37295,Cluster-18670.19372,Cluster-18670.32954,Cluster-18670.44234,Cluster-18670.30006,Cluster-18670.36880,Cluster-18670.56795,Cluster-18670.14524,Cluster-18670.11041,Cluster-18670.44379,Cluster-18670.42308,Cluster-18670.13866,Cluster-18670.33484,Cluster-18670.54328,Cluster-18670.24056,Cluster-18670.43765,Cluster-18670.22329…
GO:0006796	phosphate-containing compound metabolic process	biological_process	0.024584	1	48	327	3490	33575	Cluster-18670.40095,Cluster-18670.10448,Cluster-18670.34242,Cluster-18670.41625,Cluster-18670.48487,Cluster-18670.31386,Cluster-18670.23915,Cluster-18670.38224,Cluster-18670.31022,Cluster-18670.52817,Cluster-18670.55394,Cluster-18670.20612,Cluster-18670.56464,Cluster-18670.56451,Cluster-18670.33830,Cluster-18670.37254,Cluster-18670.44732,Cluster-18670.43653,Cluster-18670.56302,Cluster-18670.32256…
GO:0022890	inorganic cation transmembrane transporter activity	molecular_function	0.025802	1	17	327	984	33575	Cluster-18670.43956,Cluster-18670.34728,Cluster-18670.36212,Cluster-18670.12629,Cluster-18670.56493,Cluster-18670.41625,Cluster-18670.25211,Cluster-17136.1,Cluster-18670.58485,Cluster-18670.38968,Cluster-18670.42523,Cluster-18670.43765,Cluster-18670.14025,Cluster-18670.56302,Cluster-18670.56464,Cluster-18670.38060,Cluster-18670.11066
GO:0006220	pyrimidine nucleotide metabolic process	biological_process	0.026482	1	2	327	24	33575	Cluster-18670.52385,Cluster-18670.48487
GO:0006221	pyrimidine nucleotide biosynthetic process	biological_process	0.026482	1	2	327	24	33575	Cluster-18670.48487,Cluster-18670.52385
GO:0009163	nucleoside biosynthetic process	biological_process	0.026591	1	6	327	225	33575	Cluster-18670.56302,Cluster-18670.30006,Cluster-18670.39189,Cluster-18670.41625,Cluster-18670.14025,Cluster-18670.20612
GO:0042455	ribonucleoside biosynthetic process	biological_process	0.026591	1	6	327	225	33575	Cluster-18670.39189,Cluster-18670.41625,Cluster-18670.14025,Cluster-18670.20612,Cluster-18670.56302,Cluster-18670.30006
GO:0044262	cellular carbohydrate metabolic process	biological_process	0.02801	1	9	327	422	33575	Cluster-18670.38339,Cluster-18670.26466,Cluster-18670.13978,Cluster-8781.0,Cluster-18670.10932,Cluster-18670.43353,Cluster-18670.13977,Cluster-18670.41786,Cluster-18670.26465
GO:0006812	cation transport	biological_process	0.028221	1	21	327	1292	33575	Cluster-18670.14025,Cluster-18670.30652,Cluster-18670.42523,Cluster-18670.38968,Cluster-18670.58485,Cluster-17136.1,Cluster-18670.26304,Cluster-18670.25211,Cluster-18670.11066,Cluster-18670.6850,Cluster-18670.38060,Cluster-18670.56451,Cluster-18670.56464,Cluster-18670.56302,Cluster-18670.39189,Cluster-18670.30006,Cluster-18670.56493,Cluster-18670.41625,Cluster-18670.12629,Cluster-18670.36212,Clus…
GO:0006793	phosphorus metabolic process	biological_process	0.028248	1	48	327	3524	33575	Cluster-18670.49875,Cluster-18670.27240,Cluster-18670.32256,Cluster-18670.41369,Cluster-18670.55779,Cluster-18670.20612,Cluster-18670.33830,Cluster-18670.37254,Cluster-18670.56464,Cluster-18670.56451,Cluster-18670.43653,Cluster-18670.56302,Cluster-18670.44732,Cluster-18670.23915,Cluster-18670.31386,Cluster-18670.38224,Cluster-18670.31022,Cluster-18670.52817,Cluster-18670.55394,Cluster-18670.40095…
GO:1901135	carbohydrate derivative metabolic process	biological_process	0.028982	1	22	327	1395	33575	Cluster-18670.52929,Cluster-18670.41369,Cluster-18670.46758,Cluster-18670.13154,Cluster-18670.14025,Cluster-18670.43765,Cluster-18670.56866,Cluster-18670.20612,Cluster-18670.49695,Cluster-18670.56302,Cluster-18670.56464,Cluster-18670.56451,Cluster-18670.45826,Cluster-18670.39189,Cluster-18670.38224,Cluster-18670.43956,Cluster-18670.30006,Cluster-18670.41625,Cluster-18670.57401,Cluster-18670.43824…
GO:0014065	phosphatidylinositol 3-kinase signaling	biological_process	0.028986	1	2	327	25	33575	Cluster-18670.20612,Cluster-18670.14064
GO:0014066	regulation of phosphatidylinositol 3-kinase signaling	biological_process	0.028986	1	2	327	25	33575	Cluster-18670.20612,Cluster-18670.14064
GO:0014068	positive regulation of phosphatidylinositol 3-kinase signaling	biological_process	0.028986	1	2	327	25	33575	Cluster-18670.14064,Cluster-18670.20612
GO:0043548	phosphatidylinositol 3-kinase binding	molecular_function	0.028986	1	2	327	25	33575	Cluster-18670.20612,Cluster-18670.14064
GO:0048015	phosphatidylinositol-mediated signaling	biological_process	0.028986	1	2	327	25	33575	Cluster-18670.20612,Cluster-18670.14064
GO:0048017	inositol lipid-mediated signaling	biological_process	0.028986	1	2	327	25	33575	Cluster-18670.14064,Cluster-18670.20612
GO:0009116	nucleoside metabolic process	biological_process	0.029567	1	13	327	715	33575	Cluster-18670.30006,Cluster-18670.43956,Cluster-18670.43765,Cluster-18670.14025,Cluster-18670.45826,Cluster-18670.39189,Cluster-18670.56464,Cluster-18670.56451,Cluster-18670.13794,Cluster-18670.56302,Cluster-18670.20612,Cluster-18670.41625,Cluster-18670.57401
GO:0006355	regulation of transcription, DNA-templated	biological_process	0.029606	1	39	327	2812	33575	Cluster-18670.54893,Cluster-18670.57381,Cluster-18670.15594,Cluster-18670.43823,Cluster-18670.39686,Cluster-18670.23996,Cluster-18670.11674,Cluster-18670.29186,Cluster-18670.14054,Cluster-18670.30852,Cluster-18670.42936,Cluster-18670.19898,Cluster-18670.36119,Cluster-18670.33975,Cluster-18670.29633,Cluster-18670.32256,Cluster-18670.29986,Cluster-18670.37254,Cluster-18670.25527,Cluster-18670.24664…
GO:1903506	regulation of nucleic acid-templated transcription	biological_process	0.029606	1	39	327	2812	33575	Cluster-18670.12983,Cluster-18670.20814,Cluster-18670.34906,Cluster-18670.2347,Cluster-18670.33185,Cluster-18670.44234,Cluster-18670.43238,Cluster-18670.44322,Cluster-18670.48486,Cluster-18670.38856,Cluster-18670.44323,Cluster-18670.27732,Cluster-18670.17538,Cluster-18670.13367,Cluster-18670.13900,Cluster-18670.19371,Cluster-18670.25843,Cluster-18670.52352,Cluster-18670.57381,Cluster-18670.43823,…
GO:0046872	metal ion binding	molecular_function	0.02971	1	53	327	3993	33575	Cluster-18670.55394,Cluster-18670.25915,Cluster-8781.0,Cluster-18670.29932,Cluster-18670.16399,Cluster-18670.31022,Cluster-18670.12863,Cluster-18670.37627,Cluster-18670.18537,Cluster-18670.57381,Cluster-18670.39735,Cluster-18670.12629,Cluster-18670.39686,Cluster-18670.29302,Cluster-18670.41769,Cluster-18670.29754,Cluster-18670.14054,Cluster-18670.25211,Cluster-18670.22715,Cluster-18670.14523,Clus…
GO:0022891	substrate-specific transmembrane transporter activity	molecular_function	0.030079	1	22	327	1380	33575	Cluster-18670.11066,Cluster-18670.56302,Cluster-18670.38060,Cluster-18670.56464,Cluster-18670.42523,Cluster-18670.30652,Cluster-18670.38968,Cluster-18670.43765,Cluster-18670.14025,Cluster-18670.26304,Cluster-18670.25211,Cluster-17136.1,Cluster-18670.58485,Cluster-18670.41625,Cluster-18670.56493,Cluster-18670.13963,Cluster-18670.12629,Cluster-18670.40095,Cluster-18670.56612,Cluster-18670.36212,Clu…
GO:0051213	dioxygenase activity	molecular_function	0.030401	1	4	327	119	33575	Cluster-18670.14567,Cluster-18670.13865,Cluster-18670.37834,Cluster-18670.36880
GO:0048029	monosaccharide binding	molecular_function	0.030458	1	2	327	27	33575	Cluster-18670.49439,Cluster-18670.33153
GO:0005795	Golgi stack	cellular_component	0.030476	1	2	327	25	33575	Cluster-18670.46758,Cluster-18670.52929
GO:0009152	purine ribonucleotide biosynthetic process	biological_process	0.031487	1	6	327	231	33575	Cluster-18670.14025,Cluster-18670.20612,Cluster-18670.39189,Cluster-18670.41625,Cluster-18670.30006,Cluster-18670.56302
GO:2001141	regulation of RNA biosynthetic process	biological_process	0.032126	1	39	327	2829	33575	Cluster-18670.42936,Cluster-18670.14054,Cluster-18670.30852,Cluster-18670.29633,Cluster-18670.32256,Cluster-18670.36119,Cluster-18670.19898,Cluster-18670.33975,Cluster-18670.37254,Cluster-18670.25527,Cluster-18670.29986,Cluster-18670.50404,Cluster-18670.24664,Cluster-18670.54893,Cluster-18670.15594,Cluster-18670.43823,Cluster-18670.57381,Cluster-18670.29186,Cluster-18670.39686,Cluster-18670.23996…
GO:0019725	cellular homeostasis	biological_process	0.032202	1	6	327	233	33575	Cluster-18670.43419,Cluster-18670.56588,Cluster-18670.56302,Cluster-18670.43418,Cluster-18670.11066,Cluster-18670.35152
GO:1901657	glycosyl compound metabolic process	biological_process	0.032408	1	13	327	725	33575	Cluster-18670.30006,Cluster-18670.43956,Cluster-18670.43765,Cluster-18670.14025,Cluster-18670.39189,Cluster-18670.45826,Cluster-18670.13794,Cluster-18670.56464,Cluster-18670.56451,Cluster-18670.56302,Cluster-18670.20612,Cluster-18670.41625,Cluster-18670.57401
GO:0015937	coenzyme A biosynthetic process	biological_process	0.032783	1	2	327	25	33575	Cluster-18670.41625,Cluster-18670.56302
GO:0033866	nucleoside bisphosphate biosynthetic process	biological_process	0.032783	1	2	327	25	33575	Cluster-18670.56302,Cluster-18670.41625
GO:0034030	ribonucleoside bisphosphate biosynthetic process	biological_process	0.032783	1	2	327	25	33575	Cluster-18670.41625,Cluster-18670.56302
GO:0034033	purine nucleoside bisphosphate biosynthetic process	biological_process	0.032783	1	2	327	25	33575	Cluster-18670.41625,Cluster-18670.56302
GO:0006919	activation of cysteine-type endopeptidase activity involved in apoptotic process	biological_process	0.033457	1	2	327	27	33575	Cluster-18670.24791,Cluster-18670.31418
GO:0010950	positive regulation of endopeptidase activity	biological_process	0.033457	1	2	327	27	33575	Cluster-18670.24791,Cluster-18670.31418
GO:0010952	positive regulation of peptidase activity	biological_process	0.033457	1	2	327	27	33575	Cluster-18670.31418,Cluster-18670.24791
GO:0043280	positive regulation of cysteine-type endopeptidase activity involved in apoptotic process	biological_process	0.033457	1	2	327	27	33575	Cluster-18670.31418,Cluster-18670.24791
GO:0097202	activation of cysteine-type endopeptidase activity	biological_process	0.033457	1	2	327	27	33575	Cluster-18670.24791,Cluster-18670.31418
GO:2001056	positive regulation of cysteine-type endopeptidase activity	biological_process	0.033457	1	2	327	27	33575	Cluster-18670.31418,Cluster-18670.24791
GO:0005753	mitochondrial proton-transporting ATP synthase complex	cellular_component	0.033918	1	4	327	123	33575	Cluster-18670.30006,Cluster-18670.14025,Cluster-18670.20612,Cluster-18670.39189
GO:0048306	calcium-dependent protein binding	molecular_function	0.034197	1	1	327	3	33575	Cluster-18670.21979
GO:0006952	defense response	biological_process	0.034517	1	11	327	594	33575	Cluster-18670.31386,Cluster-18670.38166,Cluster-18670.14025,Cluster-18670.46758,Cluster-18670.35713,Cluster-18670.44234,Cluster-18670.38224,Cluster-18670.29302,Cluster-18670.19367,Cluster-18670.34906,Cluster-18670.24858
GO:0016701	oxidoreductase activity, acting on single donors with incorporation of molecular oxygen	molecular_function	0.034545	1	4	327	121	33575	Cluster-18670.37834,Cluster-18670.36880,Cluster-18670.14567,Cluster-18670.13865
GO:1901137	carbohydrate derivative biosynthetic process	biological_process	0.034609	1	13	327	712	33575	Cluster-18670.41028,Cluster-18670.56302,Cluster-18670.20612,Cluster-18670.43824,Cluster-18670.41625,Cluster-18670.30006,Cluster-18670.56866,Cluster-18670.14025,Cluster-18670.46758,Cluster-18670.52929,Cluster-18670.39189,Cluster-18670.41369,Cluster-18670.38224
GO:0016682	oxidoreductase activity, acting on diphenols and related substances as donors, oxygen as acceptor	molecular_function	0.035034	1	2	327	29	33575	Cluster-18670.41136,Cluster-18670.38880
GO:0045454	cell redox homeostasis	biological_process	0.03569	1	4	327	125	33575	Cluster-18670.56588,Cluster-18670.43419,Cluster-18670.35152,Cluster-18670.43418
GO:1901659	glycosyl compound biosynthetic process	biological_process	0.035755	1	6	327	242	33575	Cluster-18670.56302,Cluster-18670.30006,Cluster-18670.39189,Cluster-18670.41625,Cluster-18670.14025,Cluster-18670.20612
GO:0005975	carbohydrate metabolic process	biological_process	0.035773	1	23	327	1543	33575	Cluster-18670.33112,Cluster-8781.0,Cluster-18670.36361,Cluster-18670.10932,Cluster-18670.43353,Cluster-18670.41786,Cluster-18670.13977,Cluster-18670.7518,Cluster-18670.43824,Cluster-18670.41028,Cluster-18670.22562,Cluster-18670.48487,Cluster-18670.13794,Cluster-18670.52929,Cluster-18670.26466,Cluster-18670.13978,Cluster-18670.41369,Cluster-18670.39132,Cluster-18670.46758,Cluster-18670.38339,Clust…
GO:0016887	ATPase activity	molecular_function	0.036756	1	14	327	778	33575	Cluster-18670.24056,Cluster-18670.13262,Cluster-18670.21724,Cluster-18670.22715,Cluster-18670.52892,Cluster-18670.10448,Cluster-18670.41625,Cluster-18670.41136,Cluster-18670.20612,Cluster-18670.25632,Cluster-18670.20814,Cluster-18670.56302,Cluster-18670.56464,Cluster-18670.37254
GO:0009251	glucan catabolic process	biological_process	0.037769	1	1	327	4	33575	Cluster-8781.0
GO:0030245	cellulose catabolic process	biological_process	0.037769	1	1	327	4	33575	Cluster-8781.0
GO:0044247	cellular polysaccharide catabolic process	biological_process	0.037769	1	1	327	4	33575	Cluster-8781.0
GO:0051275	beta-glucan catabolic process	biological_process	0.037769	1	1	327	4	33575	Cluster-8781.0
GO:0006164	purine nucleotide biosynthetic process	biological_process	0.038311	1	6	327	241	33575	Cluster-18670.14025,Cluster-18670.20612,Cluster-18670.41625,Cluster-18670.39189,Cluster-18670.30006,Cluster-18670.56302
GO:0009260	ribonucleotide biosynthetic process	biological_process	0.0384	1	6	327	242	33575	Cluster-18670.56302,Cluster-18670.30006,Cluster-18670.39189,Cluster-18670.41625,Cluster-18670.14025,Cluster-18670.20612
GO:0046390	ribose phosphate biosynthetic process	biological_process	0.0384	1	6	327	242	33575	Cluster-18670.20612,Cluster-18670.14025,Cluster-18670.39189,Cluster-18670.41625,Cluster-18670.30006,Cluster-18670.56302
GO:0032270	positive regulation of cellular protein metabolic process	biological_process	0.039138	1	3	327	72	33575	Cluster-18670.24791,Cluster-18670.10448,Cluster-18670.31418
GO:0051247	positive regulation of protein metabolic process	biological_process	0.039138	1	3	327	72	33575	Cluster-18670.10448,Cluster-18670.31418,Cluster-18670.24791
GO:0051345	positive regulation of hydrolase activity	biological_process	0.040709	1	2	327	30	33575	Cluster-18670.24791,Cluster-18670.31418
GO:2000574	regulation of microtubule motor activity	biological_process	0.041362	1	1	327	6	33575	Cluster-18670.56451
GO:2000575	negative regulation of microtubule motor activity	biological_process	0.041362	1	1	327	6	33575	Cluster-18670.56451
GO:0043281	regulation of cysteine-type endopeptidase activity involved in apoptotic process	biological_process	0.041608	1	2	327	32	33575	Cluster-18670.24791,Cluster-18670.31418
GO:2000116	regulation of cysteine-type endopeptidase activity	biological_process	0.041608	1	2	327	32	33575	Cluster-18670.24791,Cluster-18670.31418
GO:0016052	carbohydrate catabolic process	biological_process	0.042066	1	5	327	195	33575	Cluster-18670.38339,Cluster-18670.41786,Cluster-18670.43353,Cluster-18670.13794,Cluster-8781.0
GO:0046034	ATP metabolic process	biological_process	0.042134	1	11	327	604	33575	Cluster-18670.14025,Cluster-18670.43765,Cluster-18670.39189,Cluster-18670.45826,Cluster-18670.30006,Cluster-18670.43956,Cluster-18670.20612,Cluster-18670.57401,Cluster-18670.13794,Cluster-18670.56464,Cluster-18670.56451
GO:0022892	substrate-specific transporter activity	molecular_function	0.04222	1	22	327	1428	33575	Cluster-18670.43765,Cluster-18670.14025,Cluster-18670.30652,Cluster-18670.42523,Cluster-18670.38968,Cluster-18670.58485,Cluster-17136.1,Cluster-18670.25211,Cluster-18670.26304,Cluster-18670.11066,Cluster-18670.38060,Cluster-18670.56464,Cluster-18670.56302,Cluster-18670.43956,Cluster-18670.40095,Cluster-18670.56612,Cluster-18670.41625,Cluster-18670.56493,Cluster-18670.12629,Cluster-18670.13963,Clu…
GO:0009144	purine nucleoside triphosphate metabolic process	biological_process	0.042899	1	11	327	607	33575	Cluster-18670.14025,Cluster-18670.43765,Cluster-18670.39189,Cluster-18670.45826,Cluster-18670.30006,Cluster-18670.43956,Cluster-18670.20612,Cluster-18670.57401,Cluster-18670.56464,Cluster-18670.56451,Cluster-18670.13794
GO:0009199	ribonucleoside triphosphate metabolic process	biological_process	0.042899	1	11	327	607	33575	Cluster-18670.14025,Cluster-18670.43765,Cluster-18670.45826,Cluster-18670.39189,Cluster-18670.30006,Cluster-18670.43956,Cluster-18670.20612,Cluster-18670.57401,Cluster-18670.13794,Cluster-18670.56464,Cluster-18670.56451
GO:0009205	purine ribonucleoside triphosphate metabolic process	biological_process	0.042899	1	11	327	607	33575	Cluster-18670.57401,Cluster-18670.20612,Cluster-18670.56451,Cluster-18670.56464,Cluster-18670.13794,Cluster-18670.39189,Cluster-18670.45826,Cluster-18670.43765,Cluster-18670.14025,Cluster-18670.43956,Cluster-18670.30006
GO:0015936	coenzyme A metabolic process	biological_process	0.042927	1	2	327	30	33575	Cluster-18670.41625,Cluster-18670.56302
GO:0016903	oxidoreductase activity, acting on the aldehyde or oxo group of donors	molecular_function	0.04295	1	3	327	76	33575	Cluster-18670.30006,Cluster-18670.25977,Cluster-18670.54328
GO:0033218	amide binding	molecular_function	0.044021	1	2	327	30	33575	Cluster-18670.11608,Cluster-18670.50326
GO:0019842	vitamin binding	molecular_function	0.046145	1	3	327	75	33575	Cluster-18670.31022,Cluster-18670.54328,Cluster-18670.50326
GO:0000049	tRNA binding	molecular_function	0.046239	1	2	327	30	33575	Cluster-18670.24627,Cluster-18670.23996
GO:0010941	regulation of cell death	biological_process	0.046363	1	4	327	135	33575	Cluster-18670.25900,Cluster-18670.31418,Cluster-18670.24791,Cluster-18670.13559
GO:0042981	regulation of apoptotic process	biological_process	0.046363	1	4	327	135	33575	Cluster-18670.25900,Cluster-18670.31418,Cluster-18670.24791,Cluster-18670.13559
GO:0043067	regulation of programmed cell death	biological_process	0.046363	1	4	327	135	33575	Cluster-18670.24791,Cluster-18670.13559,Cluster-18670.31418,Cluster-18670.25900
GO:0015931	nucleobase-containing compound transport	biological_process	0.046366	1	4	327	125	33575	Cluster-18670.56612,Cluster-18670.40095,Cluster-18670.33975,Cluster-18670.56468
GO:0015075	ion transmembrane transporter activity	molecular_function	0.046438	1	20	327	1285	33575	Cluster-18670.26304,Cluster-18670.25211,Cluster-18670.58485,Cluster-17136.1,Cluster-18670.38968,Cluster-18670.42523,Cluster-18670.30652,Cluster-18670.43765,Cluster-18670.14025,Cluster-18670.56302,Cluster-18670.56464,Cluster-18670.38060,Cluster-18670.11066,Cluster-18670.43956,Cluster-18670.34728,Cluster-18670.36212,Cluster-18670.12629,Cluster-18670.56493,Cluster-18670.41625,Cluster-18670.40095
GO:0009141	nucleoside triphosphate metabolic process	biological_process	0.04723	1	11	327	617	33575	Cluster-18670.39189,Cluster-18670.45826,Cluster-18670.43765,Cluster-18670.14025,Cluster-18670.43956,Cluster-18670.30006,Cluster-18670.57401,Cluster-18670.20612,Cluster-18670.56464,Cluster-18670.13794,Cluster-18670.56451
GO:0072522	purine-containing compound biosynthetic process	biological_process	0.048805	1	6	327	257	33575	Cluster-18670.41625,Cluster-18670.39189,Cluster-18670.20612,Cluster-18670.14025,Cluster-18670.56302,Cluster-18670.30006
GO:0000276	mitochondrial proton-transporting ATP synthase complex, coupling factor F(o)	cellular_component	0.049028	1	3	327	82	33575	Cluster-18670.30006,Cluster-18670.39189,Cluster-18670.14025
GO:0016879	ligase activity, forming carbon-nitrogen bonds	molecular_function	0.049179	1	4	327	129	33575	Cluster-18670.45168,Cluster-18670.48487,Cluster-18670.56866,Cluster-18670.52385
GO:0009526	plastid envelope	cellular_component	0.049691	1	1	327	6	33575	Cluster-18670.13963
GO:0009941	chloroplast envelope	cellular_component	0.049691	1	1	327	6	33575	Cluster-18670.13963
GO:0015450	P-P-bond-hydrolysis-driven protein transmembrane transporter activity	molecular_function	0.049691	1	1	327	6	33575	Cluster-18670.13963
GO:0009245	lipid A biosynthetic process	biological_process	0.050902	1	2	327	40	33575	Cluster-18670.41369,Cluster-18670.41028
GO:0046493	lipid A metabolic process	biological_process	0.050902	1	2	327	40	33575	Cluster-18670.41369,Cluster-18670.41028
GO:1901269	lipooligosaccharide metabolic process	biological_process	0.050902	1	2	327	40	33575	Cluster-18670.41028,Cluster-18670.41369
GO:1901271	lipooligosaccharide biosynthetic process	biological_process	0.050902	1	2	327	40	33575	Cluster-18670.41369,Cluster-18670.41028
GO:0005537	mannose binding	molecular_function	0.050987	1	1	327	5	33575	Cluster-18670.49439
GO:0009126	purine nucleoside monophosphate metabolic process	biological_process	0.051949	1	11	327	624	33575	Cluster-18670.13794,Cluster-18670.56464,Cluster-18670.56451,Cluster-18670.57401,Cluster-18670.20612,Cluster-18670.43956,Cluster-18670.30006,Cluster-18670.45826,Cluster-18670.39189,Cluster-18670.14025,Cluster-18670.43765
GO:0009167	purine ribonucleoside monophosphate metabolic process	biological_process	0.051949	1	11	327	624	33575	Cluster-18670.43956,Cluster-18670.30006,Cluster-18670.45826,Cluster-18670.39189,Cluster-18670.14025,Cluster-18670.43765,Cluster-18670.56464,Cluster-18670.13794,Cluster-18670.56451,Cluster-18670.57401,Cluster-18670.20612
GO:0044431	Golgi apparatus part	cellular_component	0.052035	1	4	327	130	33575	Cluster-18670.44322,Cluster-18670.33975,Cluster-18670.52929,Cluster-18670.46758
GO:0030001	metal ion transport	biological_process	0.052484	1	14	327	834	33575	Cluster-18670.25211,Cluster-18670.58485,Cluster-18670.42523,Cluster-18670.38968,Cluster-18670.56302,Cluster-18670.38060,Cluster-18670.36212,Cluster-18670.34728,Cluster-18670.56451,Cluster-18670.41625,Cluster-18670.11066,Cluster-18670.56493,Cluster-18670.12629,Cluster-18670.6850
GO:0031638	zymogen activation	biological_process	0.053041	1	2	327	35	33575	Cluster-18670.31418,Cluster-18670.24791
GO:0045862	positive regulation of proteolysis	biological_process	0.053041	1	2	327	35	33575	Cluster-18670.31418,Cluster-18670.24791
GO:1901362	organic cyclic compound biosynthetic process	biological_process	0.053396	1	55	327	4368	33575	Cluster-18670.38856,Cluster-18670.44323,Cluster-18670.27732,Cluster-18670.48486,Cluster-18670.44322,Cluster-18670.52385,Cluster-18670.14025,Cluster-18670.52352,Cluster-18670.25843,Cluster-18670.54328,Cluster-18670.19371,Cluster-18670.13900,Cluster-18670.13367,Cluster-18670.17538,Cluster-18670.2347,Cluster-18670.34906,Cluster-18670.10932,Cluster-18670.23716,Cluster-18670.13794,Cluster-18670.20814,…
GO:0051252	regulation of RNA metabolic process	biological_process	0.054002	1	43	327	3305	33575	Cluster-18670.13900,Cluster-18670.17538,Cluster-18670.13367,Cluster-18670.25843,Cluster-18670.52352,Cluster-18670.19371,Cluster-18670.44323,Cluster-18670.38856,Cluster-18670.27732,Cluster-18670.24750,Cluster-18670.48486,Cluster-18670.44322,Cluster-18670.33185,Cluster-18670.44234,Cluster-18670.43238,Cluster-18670.20814,Cluster-18670.12983,Cluster-18670.2347,Cluster-18670.14151,Cluster-18670.34906,…
GO:0046916	cellular transition metal ion homeostasis	biological_process	0.054183	1	2	327	36	33575	Cluster-18670.56302,Cluster-18670.11066
GO:1901505	carbohydrate derivative transporter activity	molecular_function	0.054397	1	2	327	34	33575	Cluster-18670.40095,Cluster-18670.56612
GO:0003700	transcription factor activity, sequence-specific DNA binding	molecular_function	0.055041	1	16	327	1016	33575	Cluster-18670.33975,Cluster-18670.52352,Cluster-18670.25843,Cluster-18670.13367,Cluster-18670.17538,Cluster-18670.30852,Cluster-18670.42936,Cluster-18670.24664,Cluster-18670.44322,Cluster-18670.54800,Cluster-18670.54893,Cluster-18670.34906,Cluster-18670.23996,Cluster-18670.2347,Cluster-18670.29186,Cluster-18670.12983
GO:0008610	lipid biosynthetic process	biological_process	0.055869	1	11	327	609	33575	Cluster-18670.54328,Cluster-18670.38224,Cluster-18670.41369,Cluster-18670.16531,Cluster-18670.27240,Cluster-18670.23716,Cluster-18670.30013,Cluster-18670.56474,Cluster-18670.13057,Cluster-18670.41028,Cluster-18670.56551
GO:0007099	centriole replication	biological_process	0.056343	1	1	327	6	33575	Cluster-18670.52928
GO:0098534	centriole assembly	biological_process	0.056343	1	1	327	6	33575	Cluster-18670.52928
GO:0009791	post-embryonic development	biological_process	0.056388	1	2	327	41	33575	Cluster-18670.29754,Cluster-18670.13859
GO:0031984	organelle subcompartment	cellular_component	0.056421	1	2	327	36	33575	Cluster-18670.46758,Cluster-18670.52929
GO:0098791	Golgi subcompartment	cellular_component	0.056421	1	2	327	36	33575	Cluster-18670.52929,Cluster-18670.46758
GO:0004127	cytidylate kinase activity	molecular_function	0.056523	1	2	327	34	33575	Cluster-18670.56302,Cluster-18670.41625
GO:0015918	sterol transport	biological_process	0.05734	1	1	327	5	33575	Cluster-18670.28657
GO:0032365	intracellular lipid transport	biological_process	0.05734	1	1	327	5	33575	Cluster-18670.28657
GO:0032366	intracellular sterol transport	biological_process	0.05734	1	1	327	5	33575	Cluster-18670.28657
GO:0055076	transition metal ion homeostasis	biological_process	0.057421	1	2	327	37	33575	Cluster-18670.56302,Cluster-18670.11066
GO:0009161	ribonucleoside monophosphate metabolic process	biological_process	0.057681	1	11	327	635	33575	Cluster-18670.30006,Cluster-18670.43956,Cluster-18670.43765,Cluster-18670.14025,Cluster-18670.39189,Cluster-18670.45826,Cluster-18670.13794,Cluster-18670.56464,Cluster-18670.56451,Cluster-18670.20612,Cluster-18670.57401
GO:0035596	methylthiotransferase activity	molecular_function	0.057733	1	1	327	6	33575	Cluster-18670.1651
GO:0072528	pyrimidine-containing compound biosynthetic process	biological_process	0.058538	1	3	327	84	33575	Cluster-18670.52385,Cluster-18670.48487,Cluster-18670.31022
GO:0044765	single-organism transport	biological_process	0.059535	1	47	327	3628	33575	Cluster-18670.40095,Cluster-18670.28638,Cluster-18670.56612,Cluster-18670.41625,Cluster-18670.56493,Cluster-18670.39686,Cluster-18670.12629,Cluster-18670.26589,Cluster-18670.50771,Cluster-18670.34728,Cluster-18670.13262,Cluster-18670.34586,Cluster-18670.20612,Cluster-18670.11066,Cluster-18670.38060,Cluster-18670.56464,Cluster-18670.56451,Cluster-18670.56302,Cluster-18670.28657,Cluster-18670.32246…
GO:0001071	nucleic acid binding transcription factor activity	molecular_function	0.059828	1	16	327	1028	33575	Cluster-18670.54893,Cluster-18670.12983,Cluster-18670.34906,Cluster-18670.23996,Cluster-18670.2347,Cluster-18670.29186,Cluster-18670.17538,Cluster-18670.13367,Cluster-18670.30852,Cluster-18670.42936,Cluster-18670.33975,Cluster-18670.52352,Cluster-18670.25843,Cluster-18670.24664,Cluster-18670.44322,Cluster-18670.54800
GO:0042597	periplasmic space	cellular_component	0.0601	1	2	327	38	33575	Cluster-18670.30764,Cluster-18670.19898
GO:0009123	nucleoside monophosphate metabolic process	biological_process	0.060113	1	11	327	640	33575	Cluster-18670.14025,Cluster-18670.43765,Cluster-18670.45826,Cluster-18670.39189,Cluster-18670.30006,Cluster-18670.43956,Cluster-18670.20612,Cluster-18670.57401,Cluster-18670.56464,Cluster-18670.13794,Cluster-18670.56451
GO:0030313	cell envelope	cellular_component	0.060983	1	2	327	37	33575	Cluster-18670.30764,Cluster-18670.19898
GO:0044462	external encapsulating structure part	cellular_component	0.060983	1	2	327	37	33575	Cluster-18670.30764,Cluster-18670.19898
GO:0060962	regulation of ribosomal protein gene transcription from RNA polymerase II promoter	biological_process	0.060983	1	1	327	6	33575	Cluster-18670.29633
GO:0008320	protein transmembrane transporter activity	molecular_function	0.061527	1	1	327	7	33575	Cluster-18670.13963
GO:0052547	regulation of peptidase activity	biological_process	0.063273	1	2	327	43	33575	Cluster-18670.31418,Cluster-18670.24791
GO:0052548	regulation of endopeptidase activity	biological_process	0.063273	1	2	327	43	33575	Cluster-18670.31418,Cluster-18670.24791
GO:0008810	cellulase activity	molecular_function	0.063304	1	1	327	7	33575	Cluster-8781.0
GO:0010468	regulation of gene expression	biological_process	0.063614	1	41	327	3158	33575	Cluster-18670.52352,Cluster-18670.25843,Cluster-18670.19371,Cluster-18670.13900,Cluster-18670.13367,Cluster-18670.17538,Cluster-18670.38856,Cluster-18670.44323,Cluster-18670.27732,Cluster-18670.48486,Cluster-18670.44322,Cluster-18670.44234,Cluster-18670.43238,Cluster-18670.23284,Cluster-18670.33185,Cluster-18670.2347,Cluster-18670.34906,Cluster-18670.56468,Cluster-18670.20814,Cluster-18670.12983,…
GO:0004115	3',5'-cyclic-AMP phosphodiesterase activity	molecular_function	0.064119	1	1	327	6	33575	Cluster-18670.49695
GO:0006195	purine nucleotide catabolic process	biological_process	0.064119	1	1	327	6	33575	Cluster-18670.49695
GO:0006198	cAMP catabolic process	biological_process	0.064119	1	1	327	6	33575	Cluster-18670.49695
GO:0009154	purine ribonucleotide catabolic process	biological_process	0.064119	1	1	327	6	33575	Cluster-18670.49695
GO:0009261	ribonucleotide catabolic process	biological_process	0.064119	1	1	327	6	33575	Cluster-18670.49695
GO:0072523	purine-containing compound catabolic process	biological_process	0.064119	1	1	327	6	33575	Cluster-18670.49695
GO:0006891	intra-Golgi vesicle-mediated transport	biological_process	0.064214	1	2	327	39	33575	Cluster-18670.44322,Cluster-18670.33975
GO:1901677	phosphate transmembrane transporter activity	molecular_function	0.065145	1	2	327	38	33575	Cluster-18670.40095,Cluster-18670.34586
GO:0033865	nucleoside bisphosphate metabolic process	biological_process	0.065265	1	2	327	37	33575	Cluster-18670.56302,Cluster-18670.41625
GO:0033875	ribonucleoside bisphosphate metabolic process	biological_process	0.065265	1	2	327	37	33575	Cluster-18670.41625,Cluster-18670.56302
GO:0034032	purine nucleoside bisphosphate metabolic process	biological_process	0.065265	1	2	327	37	33575	Cluster-18670.56302,Cluster-18670.41625
GO:0003997	acyl-CoA oxidase activity	molecular_function	0.065647	1	1	327	6	33575	Cluster-18670.49695
GO:0020037	heme binding	molecular_function	0.066057	1	9	327	520	33575	Cluster-18670.18537,Cluster-18670.12863,Cluster-18670.42054,Cluster-18670.28415,Cluster-18670.44379,Cluster-18670.38856,Cluster-18670.56795,Cluster-18670.43765,Cluster-18670.40497
GO:0019219	regulation of nucleobase-containing compound metabolic process	biological_process	0.066143	1	43	327	3360	33575	Cluster-18670.20814,Cluster-18670.12983,Cluster-18670.9954,Cluster-18670.14151,Cluster-18670.34906,Cluster-18670.2347,Cluster-18670.33185,Cluster-18670.43238,Cluster-18670.44234,Cluster-18670.44322,Cluster-18670.27732,Cluster-18670.44323,Cluster-18670.24750,Cluster-18670.38856,Cluster-18670.48486,Cluster-18670.13367,Cluster-18670.17538,Cluster-18670.13900,Cluster-18670.19371,Cluster-18670.25843,C…
GO:0005542	folic acid binding	molecular_function	0.068114	1	1	327	7	33575	Cluster-18670.50326
GO:0000295	adenine nucleotide transmembrane transporter activity	molecular_function	0.068143	1	1	327	6	33575	Cluster-18670.40095
GO:0005346	purine ribonucleotide transmembrane transporter activity	molecular_function	0.068143	1	1	327	6	33575	Cluster-18670.40095
GO:0005347	ATP transmembrane transporter activity	molecular_function	0.068143	1	1	327	6	33575	Cluster-18670.40095
GO:0005471	ATP:ADP antiporter activity	molecular_function	0.068143	1	1	327	6	33575	Cluster-18670.40095
GO:0015211	purine nucleoside transmembrane transporter activity	molecular_function	0.068143	1	1	327	6	33575	Cluster-18670.40095
GO:0015216	purine nucleotide transmembrane transporter activity	molecular_function	0.068143	1	1	327	6	33575	Cluster-18670.40095
GO:0015217	ADP transmembrane transporter activity	molecular_function	0.068143	1	1	327	6	33575	Cluster-18670.40095
GO:0015301	anion:anion antiporter activity	molecular_function	0.068143	1	1	327	6	33575	Cluster-18670.40095
GO:1902578	single-organism localization	biological_process	0.069171	1	47	327	3668	33575	Cluster-18670.46766,Cluster-18670.37980,Cluster-18670.14206,Cluster-18670.6850,Cluster-18670.44322,Cluster-18670.25257,Cluster-17136.1,Cluster-18670.11679,Cluster-18670.14025,Cluster-18670.24627,Cluster-18670.30652,Cluster-18670.38968,Cluster-18670.36212,Cluster-18670.13963,Cluster-18670.30006,Cluster-18670.30030,Cluster-18670.33185,Cluster-18670.15523,Cluster-18670.55867,Cluster-18670.39189,Clus…
GO:0006400	tRNA modification	biological_process	0.069507	1	6	327	259	33575	Cluster-18670.40827,Cluster-18670.23996,Cluster-18670.13262,Cluster-18670.37254,Cluster-18670.56302,Cluster-18670.20814
GO:0015932	nucleobase-containing compound transmembrane transporter activity	molecular_function	0.07086	1	2	327	40	33575	Cluster-18670.56612,Cluster-18670.40095
GO:0019438	aromatic compound biosynthetic process	biological_process	0.070937	1	51	327	4100	33575	Cluster-18670.32256,Cluster-18670.29633,Cluster-18670.33975,Cluster-18670.36119,Cluster-18670.19898,Cluster-18670.42936,Cluster-18670.30852,Cluster-18670.14054,Cluster-18670.50404,Cluster-18670.20612,Cluster-18670.24664,Cluster-18670.25527,Cluster-18670.37254,Cluster-18670.29986,Cluster-18670.56302,Cluster-18670.54893,Cluster-18670.31022,Cluster-18670.29186,Cluster-18670.10448,Cluster-18670.23996…
GO:0035306	positive regulation of dephosphorylation	biological_process	0.071043	1	1	327	7	33575	Cluster-18670.10448
GO:0035307	positive regulation of protein dephosphorylation	biological_process	0.071043	1	1	327	7	33575	Cluster-18670.10448
GO:0071595	Nem1-Spo7 phosphatase complex	cellular_component	0.071043	1	1	327	7	33575	Cluster-18670.10448
GO:0016705	oxidoreductase activity, acting on paired donors, with incorporation or reduction of molecular oxygen	molecular_function	0.074131	1	8	327	440	33575	Cluster-18670.12863,Cluster-18670.18537,Cluster-18670.28415,Cluster-18670.44379,Cluster-18670.56795,Cluster-18670.61596,Cluster-18670.27240,Cluster-18670.43765
GO:0046906	tetrapyrrole binding	molecular_function	0.074625	1	9	327	534	33575	Cluster-18670.18537,Cluster-18670.42054,Cluster-18670.12863,Cluster-18670.28415,Cluster-18670.38856,Cluster-18670.44379,Cluster-18670.56795,Cluster-18670.43765,Cluster-18670.40497
GO:0006810	transport	biological_process	0.075207	1	56	327	4498	33575	Cluster-18670.39189,Cluster-18670.20602,Cluster-18670.55867,Cluster-18670.43238,Cluster-18670.15523,Cluster-18670.33185,Cluster-18670.30030,Cluster-18670.30006,Cluster-18670.56468,Cluster-18670.13963,Cluster-18670.36212,Cluster-18670.38968,Cluster-18670.30652,Cluster-18670.15218,Cluster-18670.24627,Cluster-18670.14025,Cluster-18670.18889,Cluster-18670.11679,Cluster-17136.1,Cluster-18670.25257,Clu…
GO:0009214	cyclic nucleotide catabolic process	biological_process	0.075747	1	1	327	7	33575	Cluster-18670.49695
GO:0016863	intramolecular oxidoreductase activity, transposing C=C bonds	molecular_function	0.075872	1	1	327	9	33575	Cluster-18670.56474
GO:0047750	cholestenol delta-isomerase activity	molecular_function	0.075872	1	1	327	9	33575	Cluster-18670.56474
GO:0018130	heterocycle biosynthetic process	biological_process	0.076923	1	52	327	4211	33575	Cluster-18670.24664,Cluster-18670.50404,Cluster-18670.20612,Cluster-18670.29986,Cluster-18670.56302,Cluster-18670.25527,Cluster-18670.37254,Cluster-18670.33975,Cluster-18670.36119,Cluster-18670.19898,Cluster-18670.32256,Cluster-18670.27240,Cluster-18670.29633,Cluster-18670.30852,Cluster-18670.14054,Cluster-18670.42936,Cluster-18670.23996,Cluster-18670.10448,Cluster-18670.11674,Cluster-18670.41625…
GO:0006635	fatty acid beta-oxidation	biological_process	0.077285	1	1	327	7	33575	Cluster-18670.49695
GO:0009062	fatty acid catabolic process	biological_process	0.077285	1	1	327	7	33575	Cluster-18670.49695
GO:0019395	fatty acid oxidation	biological_process	0.077285	1	1	327	7	33575	Cluster-18670.49695
GO:0034440	lipid oxidation	biological_process	0.077285	1	1	327	7	33575	Cluster-18670.49695
GO:0072521	purine-containing compound metabolic process	biological_process	0.07736	1	16	327	1060	33575	Cluster-18670.13794,Cluster-18670.57401,Cluster-18670.10448,Cluster-18670.10932,Cluster-18670.41625,Cluster-18670.43956,Cluster-18670.30006,Cluster-18670.45826,Cluster-18670.39189,Cluster-18670.56302,Cluster-18670.56464,Cluster-18670.56451,Cluster-18670.49695,Cluster-18670.20612,Cluster-18670.43765,Cluster-18670.14025
GO:0042221	response to chemical	biological_process	0.077466	1	9	327	509	33575	Cluster-18670.13963,Cluster-18670.13203,Cluster-18670.33484,Cluster-18670.14024,Cluster-18670.13410,Cluster-18670.14025,Cluster-18670.12920,Cluster-18670.58485,Cluster-18670.33185
GO:0016021	integral component of membrane	cellular_component	0.077785	1	44	327	3467	33575	Cluster-18670.37254,Cluster-18670.38060,Cluster-18670.6055,Cluster-18670.56302,Cluster-18670.56474,Cluster-18670.29636,Cluster-18670.29302,Cluster-18670.56866,Cluster-18670.25211,Cluster-18670.27240,Cluster-18670.29633,Cluster-18670.46758,Cluster-18670.32246,Cluster-18670.41369,Cluster-18670.33975,Cluster-18670.52929,Cluster-18670.19898,Cluster-18670.59660,Cluster-18670.57267,Cluster-18670.56612,…
GO:0004827	proline-tRNA ligase activity	molecular_function	0.077989	1	1	327	7	33575	Cluster-18670.25672
GO:0006433	prolyl-tRNA aminoacylation	biological_process	0.077989	1	1	327	7	33575	Cluster-18670.25672
GO:0051234	establishment of localization	biological_process	0.078476	1	56	327	4511	33575	Cluster-18670.30030,Cluster-18670.30006,Cluster-18670.33185,Cluster-18670.55867,Cluster-18670.20602,Cluster-18670.43238,Cluster-18670.15523,Cluster-18670.39189,Cluster-18670.36212,Cluster-18670.56468,Cluster-18670.13963,Cluster-18670.25257,Cluster-17136.1,Cluster-18670.11679,Cluster-18670.14025,Cluster-18670.18889,Cluster-18670.38968,Cluster-18670.30652,Cluster-18670.15218,Cluster-18670.24627,Clu…
GO:0098542	defense response to other organism	biological_process	0.078926	1	6	327	305	33575	Cluster-18670.19367,Cluster-18670.24858,Cluster-18670.29302,Cluster-18670.34906,Cluster-18670.31386,Cluster-18670.14025
GO:0005794	Golgi apparatus	cellular_component	0.079885	1	4	327	150	33575	Cluster-18670.46758,Cluster-18670.52929,Cluster-18670.33975,Cluster-18670.44322
GO:0015696	ammonium transport	biological_process	0.079885	1	1	327	8	33575	Cluster-17136.1
GO:0045259	proton-transporting ATP synthase complex	cellular_component	0.080407	1	4	327	165	33575	Cluster-18670.30006,Cluster-18670.39189,Cluster-18670.14025,Cluster-18670.20612
GO:0051259	protein oligomerization	biological_process	0.08043	1	3	327	100	33575	Cluster-18670.33975,Cluster-18670.43238,Cluster-18670.30518
GO:0006811	ion transport	biological_process	0.080539	1	24	327	1706	33575	Cluster-18670.26304,Cluster-18670.25211,Cluster-18670.58485,Cluster-18670.25257,Cluster-17136.1,Cluster-18670.30652,Cluster-18670.42523,Cluster-18670.38968,Cluster-18670.14025,Cluster-18670.56302,Cluster-18670.28657,Cluster-18670.38060,Cluster-18670.56464,Cluster-18670.56451,Cluster-18670.11066,Cluster-18670.6850,Cluster-18670.34586,Cluster-18670.30006,Cluster-18670.39189,Cluster-18670.36212,Clus…
GO:0016301	kinase activity	molecular_function	0.081804	1	33	327	2460	33575	Cluster-18670.25632,Cluster-18670.56578,Cluster-18670.50393,Cluster-18670.56802,Cluster-18670.29002,Cluster-18670.29003,Cluster-18670.41028,Cluster-18670.20814,Cluster-18670.13794,Cluster-18670.36414,Cluster-18670.22564,Cluster-18670.33185,Cluster-18670.51386,Cluster-18670.39032,Cluster-18670.45129,Cluster-18670.47413,Cluster-18670.27793,Cluster-18670.56302,Cluster-18670.43653,Cluster-18670.44732…
GO:0060255	regulation of macromolecule metabolic process	biological_process	0.083268	1	48	327	3874	33575	Cluster-18670.54893,Cluster-18670.29186,Cluster-18670.39686,Cluster-18670.23996,Cluster-18670.10448,Cluster-18670.11674,Cluster-18670.15594,Cluster-18670.43823,Cluster-18670.57381,Cluster-18670.29633,Cluster-18670.32256,Cluster-18670.19898,Cluster-18670.36119,Cluster-18670.26642,Cluster-18670.33975,Cluster-18670.42936,Cluster-18670.14054,Cluster-18670.30852,Cluster-18670.50404,Cluster-18670.24664…
GO:0016310	phosphorylation	biological_process	0.084548	1	34	327	2582	33575	Cluster-18670.40095,Cluster-18670.34242,Cluster-18670.31386,Cluster-18670.23915,Cluster-18670.52817,Cluster-18670.55394,Cluster-18670.20612,Cluster-18670.56464,Cluster-18670.56451,Cluster-18670.37254,Cluster-18670.33830,Cluster-18670.44732,Cluster-18670.43653,Cluster-18670.32256,Cluster-18670.55779,Cluster-18670.22564,Cluster-18670.57401,Cluster-18670.36414,Cluster-18670.13794,Cluster-18670.41028…
GO:0031224	intrinsic component of membrane	cellular_component	0.084701	1	44	327	3491	33575	Cluster-18670.56474,Cluster-18670.29636,Cluster-18670.37254,Cluster-18670.38060,Cluster-18670.56302,Cluster-18670.6055,Cluster-18670.32246,Cluster-18670.46758,Cluster-18670.29633,Cluster-18670.27240,Cluster-18670.19898,Cluster-18670.59660,Cluster-18670.52929,Cluster-18670.33975,Cluster-18670.41369,Cluster-18670.29302,Cluster-18670.25211,Cluster-18670.56866,Cluster-18670.40095,Cluster-18670.56612,…
GO:0019222	regulation of metabolic process	biological_process	0.085486	1	50	327	4062	33575	Cluster-18670.14054,Cluster-18670.30852,Cluster-18670.42936,Cluster-18670.36119,Cluster-18670.19898,Cluster-18670.26642,Cluster-18670.33975,Cluster-18670.29633,Cluster-18670.32256,Cluster-18670.29986,Cluster-18670.24791,Cluster-18670.37254,Cluster-18670.56451,Cluster-18670.25527,Cluster-18670.24664,Cluster-18670.50404,Cluster-18670.8749,Cluster-18670.54893,Cluster-18670.57381,Cluster-18670.15594,…
GO:0045263	proton-transporting ATP synthase complex, coupling factor F(o)	cellular_component	0.085522	1	3	327	105	33575	Cluster-18670.14025,Cluster-18670.39189,Cluster-18670.30006
GO:0030430	host cell cytoplasm	cellular_component	0.086531	1	2	327	49	33575	Cluster-18670.22715,Cluster-18670.20602
GO:0006694	steroid biosynthetic process	biological_process	0.086791	1	4	327	160	33575	Cluster-18670.54328,Cluster-18670.23716,Cluster-18670.27240,Cluster-18670.56474
GO:0031423	hexon binding	molecular_function	0.087633	1	1	327	8	33575	Cluster-18670.37254
GO:2000112	regulation of cellular macromolecule biosynthetic process	biological_process	0.088182	1	39	327	3069	33575	Cluster-18670.24664,Cluster-18670.50404,Cluster-18670.29986,Cluster-18670.25527,Cluster-18670.37254,Cluster-18670.33975,Cluster-18670.19898,Cluster-18670.36119,Cluster-18670.32256,Cluster-18670.29633,Cluster-18670.30852,Cluster-18670.14054,Cluster-18670.42936,Cluster-18670.11674,Cluster-18670.23996,Cluster-18670.39686,Cluster-18670.29186,Cluster-18670.57381,Cluster-18670.43823,Cluster-18670.15594…
GO:0015939	pantothenate metabolic process	biological_process	0.088378	1	2	327	44	33575	Cluster-18670.41625,Cluster-18670.56302
GO:0015940	pantothenate biosynthetic process	biological_process	0.088378	1	2	327	44	33575	Cluster-18670.41625,Cluster-18670.56302
GO:0006754	ATP biosynthetic process	biological_process	0.088918	1	4	327	170	33575	Cluster-18670.20612,Cluster-18670.14025,Cluster-18670.39189,Cluster-18670.30006
GO:0009142	nucleoside triphosphate biosynthetic process	biological_process	0.088918	1	4	327	170	33575	Cluster-18670.30006,Cluster-18670.39189,Cluster-18670.20612,Cluster-18670.14025
GO:0009145	purine nucleoside triphosphate biosynthetic process	biological_process	0.088918	1	4	327	170	33575	Cluster-18670.30006,Cluster-18670.39189,Cluster-18670.20612,Cluster-18670.14025
GO:0009201	ribonucleoside triphosphate biosynthetic process	biological_process	0.088918	1	4	327	170	33575	Cluster-18670.30006,Cluster-18670.39189,Cluster-18670.14025,Cluster-18670.20612
GO:0009206	purine ribonucleoside triphosphate biosynthetic process	biological_process	0.088918	1	4	327	170	33575	Cluster-18670.30006,Cluster-18670.39189,Cluster-18670.14025,Cluster-18670.20612
GO:0070206	protein trimerization	biological_process	0.08926	1	2	327	50	33575	Cluster-18670.43238,Cluster-18670.33975
GO:0046915	transition metal ion transmembrane transporter activity	molecular_function	0.089927	1	3	327	100	33575	Cluster-18670.11066,Cluster-18670.58485,Cluster-18670.56302
GO:1902533	positive regulation of intracellular signal transduction	biological_process	0.090643	1	2	327	48	33575	Cluster-18670.20612,Cluster-18670.14064
GO:0009793	embryo development ending in seed dormancy	biological_process	0.091156	1	1	327	12	33575	Cluster-18670.13859
GO:0010154	fruit development	biological_process	0.091156	1	1	327	12	33575	Cluster-18670.13859
GO:0048316	seed development	biological_process	0.091156	1	1	327	12	33575	Cluster-18670.13859
GO:0010942	positive regulation of cell death	biological_process	0.091345	1	2	327	52	33575	Cluster-18670.24791,Cluster-18670.31418
GO:0043065	positive regulation of apoptotic process	biological_process	0.091345	1	2	327	52	33575	Cluster-18670.31418,Cluster-18670.24791
GO:0043068	positive regulation of programmed cell death	biological_process	0.091345	1	2	327	52	33575	Cluster-18670.24791,Cluster-18670.31418
GO:0017046	peptide hormone binding	molecular_function	0.091413	1	1	327	8	33575	Cluster-18670.11608
GO:0051424	corticotropin-releasing hormone binding	molecular_function	0.091413	1	1	327	8	33575	Cluster-18670.11608
GO:0043085	positive regulation of catalytic activity	biological_process	0.091894	1	2	327	48	33575	Cluster-18670.31418,Cluster-18670.24791
GO:0034227	tRNA thio-modification	biological_process	0.092203	1	1	327	9	33575	Cluster-18670.23996
GO:0044242	cellular lipid catabolic process	biological_process	0.092865	1	2	327	47	33575	Cluster-18670.49695,Cluster-18670.49875
GO:0010556	regulation of macromolecule biosynthetic process	biological_process	0.093002	1	39	327	3084	33575	Cluster-18670.50404,Cluster-18670.24664,Cluster-18670.37254,Cluster-18670.25527,Cluster-18670.29986,Cluster-18670.29633,Cluster-18670.32256,Cluster-18670.19898,Cluster-18670.36119,Cluster-18670.33975,Cluster-18670.42936,Cluster-18670.14054,Cluster-18670.30852,Cluster-18670.29186,Cluster-18670.39686,Cluster-18670.11674,Cluster-18670.23996,Cluster-18670.15594,Cluster-18670.43823,Cluster-18670.57381…
GO:0031326	regulation of cellular biosynthetic process	biological_process	0.093002	1	39	327	3084	33575	Cluster-18670.17538,Cluster-18670.13367,Cluster-18670.13900,Cluster-18670.19371,Cluster-18670.25843,Cluster-18670.52352,Cluster-18670.44322,Cluster-18670.48486,Cluster-18670.38856,Cluster-18670.44323,Cluster-18670.27732,Cluster-18670.33185,Cluster-18670.43238,Cluster-18670.44234,Cluster-18670.12983,Cluster-18670.20814,Cluster-18670.34906,Cluster-18670.2347,Cluster-18670.30852,Cluster-18670.14054,…
GO:0009312	oligosaccharide biosynthetic process	biological_process	0.093739	1	3	327	111	33575	Cluster-18670.41369,Cluster-18670.48487,Cluster-18670.41028
GO:0009889	regulation of biosynthetic process	biological_process	0.094093	1	39	327	3087	33575	Cluster-18670.42936,Cluster-18670.14054,Cluster-18670.30852,Cluster-18670.29633,Cluster-18670.32256,Cluster-18670.19898,Cluster-18670.36119,Cluster-18670.33975,Cluster-18670.37254,Cluster-18670.25527,Cluster-18670.29986,Cluster-18670.50404,Cluster-18670.24664,Cluster-18670.54893,Cluster-18670.15594,Cluster-18670.43823,Cluster-18670.57381,Cluster-18670.29186,Cluster-18670.39686,Cluster-18670.23996…
GO:0071705	nitrogen compound transport	biological_process	0.095749	1	6	327	300	33575	Cluster-18670.56612,Cluster-18670.40095,Cluster-18670.33975,Cluster-18670.56468,Cluster-17136.1,Cluster-18670.25257
GO:0008202	steroid metabolic process	biological_process	0.096067	1	4	327	165	33575	Cluster-18670.56474,Cluster-18670.27240,Cluster-18670.54328,Cluster-18670.23716
GO:0016774	phosphotransferase activity, carboxyl group as acceptor	molecular_function	0.096131	1	1	327	12	33575	Cluster-18670.56802
GO:0008703	5-amino-6-(5-phosphoribosylamino)uracil reductase activity	molecular_function	0.09637	1	1	327	10	33575	Cluster-18670.11674
GO:0019954	asexual reproduction	biological_process	0.097098	1	3	327	107	33575	Cluster-18670.32389,Cluster-18670.33975,Cluster-18670.41369
GO:0051298	centrosome duplication	biological_process	0.098365	1	1	327	12	33575	Cluster-18670.52928
GO:0005849	mRNA cleavage factor complex	cellular_component	0.098379	1	1	327	10	33575	Cluster-18670.56585
GO:0006378	mRNA polyadenylation	biological_process	0.098379	1	1	327	10	33575	Cluster-18670.56585
GO:0031975	envelope	cellular_component	0.099812	1	10	327	606	33575	Cluster-18670.28657,Cluster-18670.57401,Cluster-18670.13963,Cluster-18670.30764,Cluster-18670.20612,Cluster-18670.30006,Cluster-18670.43652,Cluster-18670.19898,Cluster-18670.39189,Cluster-18670.14025
GO:0008373	sialyltransferase activity	molecular_function	0.10021	1	1	327	9	33575	Cluster-18670.43824
GO:0050080	malonyl-CoA decarboxylase activity	molecular_function	0.10052	1	1	327	10	33575	Cluster-18670.30013
GO:0019042	viral latency	biological_process	0.10053	1	1	327	11	33575	Cluster-18670.28657
GO:0044093	positive regulation of molecular function	biological_process	0.10075	1	2	327	51	33575	Cluster-18670.24791,Cluster-18670.31418
GO:0051536	iron-sulfur cluster binding	molecular_function	0.10102	1	5	327	240	33575	Cluster-18670.13862,Cluster-18670.51381,Cluster-18670.12694,Cluster-18670.30006,Cluster-18670.1651
GO:0051540	metal cluster binding	molecular_function	0.10102	1	5	327	240	33575	Cluster-18670.12694,Cluster-18670.30006,Cluster-18670.1651,Cluster-18670.13862,Cluster-18670.51381
GO:0051087	chaperone binding	molecular_function	0.10115	1	2	327	49	33575	Cluster-18670.43238,Cluster-18670.56630
GO:0042562	hormone binding	molecular_function	0.10218	1	1	327	9	33575	Cluster-18670.11608
GO:0009877	nodulation	biological_process	0.10229	1	2	327	54	33575	Cluster-18670.48487,Cluster-18670.29754
GO:0016758	transferase activity, transferring hexosyl groups	molecular_function	0.10255	1	9	327	548	33575	Cluster-18670.11780,Cluster-18670.56704,Cluster-18670.48487,Cluster-18670.43653,Cluster-18670.12797,Cluster-18670.46758,Cluster-18670.41369,Cluster-18670.52929,Cluster-18670.23295
GO:0005520	insulin-like growth factor binding	molecular_function	0.10256	1	1	327	11	33575	Cluster-18670.49439
GO:0016942	insulin-like growth factor binding protein complex	cellular_component	0.10256	1	1	327	11	33575	Cluster-18670.49439
GO:0036454	growth factor complex	cellular_component	0.10256	1	1	327	11	33575	Cluster-18670.49439
GO:0019073	viral DNA genome packaging	biological_process	0.10412	1	2	327	53	33575	Cluster-18670.52892,Cluster-18670.18005
GO:0005249	voltage-gated potassium channel activity	molecular_function	0.10475	1	3	327	112	33575	Cluster-18670.25211,Cluster-18670.38060,Cluster-18670.12629
GO:0008076	voltage-gated potassium channel complex	cellular_component	0.10475	1	3	327	112	33575	Cluster-18670.38060,Cluster-18670.25211,Cluster-18670.12629
GO:0034705	potassium channel complex	cellular_component	0.10475	1	3	327	112	33575	Cluster-18670.38060,Cluster-18670.25211,Cluster-18670.12629
GO:0004435	phosphatidylinositol phospholipase C activity	molecular_function	0.10586	1	1	327	9	33575	Cluster-18670.49875
GO:0004629	phospholipase C activity	molecular_function	0.10586	1	1	327	9	33575	Cluster-18670.49875
GO:0006638	neutral lipid metabolic process	biological_process	0.10586	1	1	327	9	33575	Cluster-18670.49875
GO:0006639	acylglycerol metabolic process	biological_process	0.10586	1	1	327	9	33575	Cluster-18670.49875
GO:0046339	diacylglycerol metabolic process	biological_process	0.10586	1	1	327	9	33575	Cluster-18670.49875
GO:0019201	nucleotide kinase activity	molecular_function	0.10619	1	2	327	50	33575	Cluster-18670.56302,Cluster-18670.41625
GO:0006488	dolichol-linked oligosaccharide biosynthetic process	biological_process	0.10636	1	1	327	9	33575	Cluster-18670.41369
GO:0005534	galactose binding	molecular_function	0.10798	1	1	327	11	33575	Cluster-18670.33153
GO:0009166	nucleotide catabolic process	biological_process	0.10852	1	1	327	11	33575	Cluster-18670.49695
GO:0016458	gene silencing	biological_process	0.11001	1	2	327	58	33575	Cluster-18670.23284,Cluster-18670.56468
GO:0031047	gene silencing by RNA	biological_process	0.11001	1	2	327	58	33575	Cluster-18670.23284,Cluster-18670.56468
GO:0006040	amino sugar metabolic process	biological_process	0.11217	1	2	327	60	33575	Cluster-18670.38224,Cluster-18670.13154
GO:0019033	viral tegument	cellular_component	0.11293	1	1	327	11	33575	Cluster-18670.7574
GO:0033643	host cell part	cellular_component	0.1137	1	10	327	637	33575	Cluster-18670.44234,Cluster-18670.52352,Cluster-18670.20602,Cluster-18670.25843,Cluster-18670.30006,Cluster-18670.57599,Cluster-18670.22715,Cluster-18670.11679,Cluster-18670.28657,Cluster-18670.12983
GO:0009967	positive regulation of signal transduction	biological_process	0.11406	1	2	327	57	33575	Cluster-18670.14064,Cluster-18670.20612
GO:0010647	positive regulation of cell communication	biological_process	0.11406	1	2	327	57	33575	Cluster-18670.14064,Cluster-18670.20612
GO:0023056	positive regulation of signaling	biological_process	0.11406	1	2	327	57	33575	Cluster-18670.20612,Cluster-18670.14064
GO:0005261	cation channel activity	molecular_function	0.11469	1	5	327	249	33575	Cluster-18670.38060,Cluster-18670.25211,Cluster-18670.56302,Cluster-18670.41625,Cluster-18670.12629
GO:0008131	primary amine oxidase activity	molecular_function	0.11483	1	1	327	10	33575	Cluster-18670.46766
GO:0003723	RNA binding	molecular_function	0.11559	1	18	327	1280	33575	Cluster-18670.12859,Cluster-18670.20814,Cluster-18670.23996,Cluster-18670.56585,Cluster-18670.34242,Cluster-18670.10448,Cluster-18670.41625,Cluster-18670.10932,Cluster-18670.20115,Cluster-18670.56302,Cluster-18670.25632,Cluster-18670.37254,Cluster-18670.12839,Cluster-18670.13193,Cluster-18670.49439,Cluster-18670.24627,Cluster-18670.10982,Cluster-18670.17013
GO:0008661	1-deoxy-D-xylulose-5-phosphate synthase activity	molecular_function	0.11593	1	1	327	11	33575	Cluster-18670.54328
GO:0016744	transferase activity, transferring aldehyde or ketonic groups	molecular_function	0.11593	1	1	327	11	33575	Cluster-18670.54328
GO:0006050	mannosamine metabolic process	biological_process	0.11617	1	1	327	11	33575	Cluster-18670.13154
GO:0006051	N-acetylmannosamine metabolic process	biological_process	0.11617	1	1	327	11	33575	Cluster-18670.13154
GO:0047465	N-acylglucosamine-6-phosphate 2-epimerase activity	molecular_function	0.11617	1	1	327	11	33575	Cluster-18670.13154
GO:0007275	multicellular organismal development	biological_process	0.11659	1	8	327	482	33575	Cluster-18670.13859,Cluster-18670.34728,Cluster-18670.57401,Cluster-18670.11679,Cluster-18670.14054,Cluster-18670.30006,Cluster-18670.29754,Cluster-18670.47413
GO:0018995	host	cellular_component	0.11662	1	10	327	640	33575	Cluster-18670.28657,Cluster-18670.12983,Cluster-18670.52352,Cluster-18670.20602,Cluster-18670.25843,Cluster-18670.44234,Cluster-18670.11679,Cluster-18670.22715,Cluster-18670.57599,Cluster-18670.30006
GO:0043657	host cell	cellular_component	0.11662	1	10	327	640	33575	Cluster-18670.28657,Cluster-18670.12983,Cluster-18670.44234,Cluster-18670.52352,Cluster-18670.20602,Cluster-18670.25843,Cluster-18670.57599,Cluster-18670.30006,Cluster-18670.22715,Cluster-18670.11679
GO:0044215	other organism	cellular_component	0.11662	1	10	327	640	33575	Cluster-18670.57599,Cluster-18670.30006,Cluster-18670.11679,Cluster-18670.22715,Cluster-18670.20602,Cluster-18670.52352,Cluster-18670.25843,Cluster-18670.44234,Cluster-18670.28657,Cluster-18670.12983
GO:0044216	other organism cell	cellular_component	0.11662	1	10	327	640	33575	Cluster-18670.11679,Cluster-18670.22715,Cluster-18670.57599,Cluster-18670.30006,Cluster-18670.20602,Cluster-18670.25843,Cluster-18670.52352,Cluster-18670.44234,Cluster-18670.28657,Cluster-18670.12983
GO:0044217	other organism part	cellular_component	0.11662	1	10	327	640	33575	Cluster-18670.11679,Cluster-18670.22715,Cluster-18670.57599,Cluster-18670.30006,Cluster-18670.20602,Cluster-18670.52352,Cluster-18670.25843,Cluster-18670.44234,Cluster-18670.12983,Cluster-18670.28657
GO:0044403	symbiosis, encompassing mutualism through parasitism	biological_process	0.11898	1	16	327	1130	33575	Cluster-18670.52892,Cluster-18670.25900,Cluster-18670.20602,Cluster-18670.48487,Cluster-18670.36212,Cluster-18670.50617,Cluster-18670.10932,Cluster-18670.26748,Cluster-18670.11679,Cluster-18670.22715,Cluster-18670.29754,Cluster-18670.32256,Cluster-18670.28657,Cluster-18670.37254,Cluster-18670.6850,Cluster-18670.18005
GO:0030955	potassium ion binding	molecular_function	0.11901	1	3	327	116	33575	Cluster-18670.12629,Cluster-18670.38060,Cluster-18670.25211
GO:0031420	alkali metal ion binding	molecular_function	0.11901	1	3	327	116	33575	Cluster-18670.38060,Cluster-18670.25211,Cluster-18670.12629
GO:0031323	regulation of cellular metabolic process	biological_process	0.11918	1	46	327	3807	33575	Cluster-18670.44234,Cluster-18670.43238,Cluster-18670.31418,Cluster-18670.33185,Cluster-18670.2347,Cluster-18670.34906,Cluster-18670.14151,Cluster-18670.9954,Cluster-18670.20814,Cluster-18670.12983,Cluster-18670.52352,Cluster-18670.25843,Cluster-18670.19371,Cluster-18670.13900,Cluster-18670.13367,Cluster-18670.17538,Cluster-18670.24750,Cluster-18670.44323,Cluster-18670.38856,Cluster-18670.27732,C…
GO:1902590	multi-organism organelle organization	biological_process	0.1194	1	2	327	58	33575	Cluster-18670.52892,Cluster-18670.18005
GO:0016641	oxidoreductase activity, acting on the CH-NH2 group of donors, oxygen as acceptor	molecular_function	0.11976	1	1	327	11	33575	Cluster-18670.46766
GO:0006351	transcription, DNA-templated	biological_process	0.11984	1	41	327	3362	33575	Cluster-18670.57381,Cluster-18670.43823,Cluster-18670.15594,Cluster-18670.10448,Cluster-18670.11674,Cluster-18670.23996,Cluster-18670.39686,Cluster-18670.29186,Cluster-18670.54893,Cluster-18670.29986,Cluster-18670.25527,Cluster-18670.37254,Cluster-18670.24664,Cluster-18670.50404,Cluster-18670.30852,Cluster-18670.14054,Cluster-18670.42936,Cluster-18670.33975,Cluster-18670.36119,Cluster-18670.19898…
GO:0097659	nucleic acid-templated transcription	biological_process	0.11984	1	41	327	3362	33575	Cluster-18670.48486,Cluster-18670.38856,Cluster-18670.44323,Cluster-18670.27732,Cluster-18670.44322,Cluster-18670.13900,Cluster-18670.13367,Cluster-18670.17538,Cluster-18670.52352,Cluster-18670.25843,Cluster-18670.19371,Cluster-18670.12983,Cluster-18670.20814,Cluster-18670.2347,Cluster-18670.10932,Cluster-18670.34906,Cluster-18670.33185,Cluster-18670.44234,Cluster-18670.43238,Cluster-18670.25527,…
GO:0007098	centrosome cycle	biological_process	0.12058	1	1	327	14	33575	Cluster-18670.52928
GO:0051297	centrosome organization	biological_process	0.12058	1	1	327	14	33575	Cluster-18670.52928
GO:0072527	pyrimidine-containing compound metabolic process	biological_process	0.12075	1	6	327	324	33575	Cluster-18670.10448,Cluster-18670.31022,Cluster-18670.41625,Cluster-18670.52385,Cluster-18670.56302,Cluster-18670.48487
GO:0080090	regulation of primary metabolic process	biological_process	0.12079	1	46	327	3807	33575	Cluster-18670.39686,Cluster-18670.10448,Cluster-18670.23996,Cluster-18670.11674,Cluster-18670.29186,Cluster-18670.57381,Cluster-18670.15594,Cluster-18670.43823,Cluster-18670.54893,Cluster-18670.24664,Cluster-18670.50404,Cluster-18670.24791,Cluster-18670.29986,Cluster-18670.37254,Cluster-18670.25527,Cluster-18670.19898,Cluster-18670.36119,Cluster-18670.26642,Cluster-18670.33975,Cluster-18670.29633…
GO:0002949	tRNA threonylcarbamoyladenosine modification	biological_process	0.12149	1	4	327	169	33575	Cluster-18670.13262,Cluster-18670.37254,Cluster-18670.20814,Cluster-18670.56302
GO:0070525	tRNA threonylcarbamoyladenosine metabolic process	biological_process	0.12149	1	4	327	169	33575	Cluster-18670.13262,Cluster-18670.20814,Cluster-18670.56302,Cluster-18670.37254
GO:0008200	ion channel inhibitor activity	molecular_function	0.12247	1	4	327	188	33575	Cluster-18670.25538,Cluster-18670.15218,Cluster-18670.13721,Cluster-18670.14523
GO:0016248	channel inhibitor activity	molecular_function	0.12247	1	4	327	188	33575	Cluster-18670.13721,Cluster-18670.15218,Cluster-18670.14523,Cluster-18670.25538
GO:0044419	interspecies interaction between organisms	biological_process	0.12284	1	16	327	1137	33575	Cluster-18670.22715,Cluster-18670.11679,Cluster-18670.29754,Cluster-18670.32256,Cluster-18670.28657,Cluster-18670.37254,Cluster-18670.6850,Cluster-18670.18005,Cluster-18670.52892,Cluster-18670.25900,Cluster-18670.20602,Cluster-18670.48487,Cluster-18670.36212,Cluster-18670.10932,Cluster-18670.50617,Cluster-18670.26748
GO:0017048	Rho GTPase binding	molecular_function	0.124	1	1	327	13	33575	Cluster-18670.8749
GO:0009127	purine nucleoside monophosphate biosynthetic process	biological_process	0.12413	1	4	327	190	33575	Cluster-18670.30006,Cluster-18670.14025,Cluster-18670.20612,Cluster-18670.39189
GO:0009168	purine ribonucleoside monophosphate biosynthetic process	biological_process	0.12413	1	4	327	190	33575	Cluster-18670.14025,Cluster-18670.20612,Cluster-18670.39189,Cluster-18670.30006
GO:0048608	reproductive structure development	biological_process	0.12424	1	1	327	15	33575	Cluster-18670.13859
GO:0061458	reproductive system development	biological_process	0.12424	1	1	327	15	33575	Cluster-18670.13859
GO:0043167	ion binding	molecular_function	0.12437	1	97	327	8479	33575	Cluster-18670.43765,Cluster-18670.54328,Cluster-18670.24056,Cluster-18670.13396,Cluster-18670.29003,Cluster-18670.22329,Cluster-18670.57599,Cluster-18670.21724,Cluster-18670.41136,Cluster-18670.27732,Cluster-18670.6850,Cluster-18670.26420,Cluster-18670.56578,Cluster-18670.32954,Cluster-18670.19372,Cluster-18670.27793,Cluster-18670.44234,Cluster-18670.32476,Cluster-18670.52892,Cluster-18670.51386,…
GO:0006119	oxidative phosphorylation	biological_process	0.12444	1	6	327	335	33575	Cluster-18670.43956,Cluster-18670.56464,Cluster-18670.56451,Cluster-18670.45826,Cluster-18670.57401,Cluster-18670.43765
GO:0006771	riboflavin metabolic process	biological_process	0.12461	1	2	327	54	33575	Cluster-18670.11674,Cluster-18670.33484
GO:0042726	flavin-containing compound metabolic process	biological_process	0.12461	1	2	327	54	33575	Cluster-18670.33484,Cluster-18670.11674
GO:0001558	regulation of cell growth	biological_process	0.12469	1	1	327	13	33575	Cluster-18670.49439
GO:0016049	cell growth	biological_process	0.12469	1	1	327	13	33575	Cluster-18670.49439
GO:0004932	mating-type factor pheromone receptor activity	molecular_function	0.12607	1	1	327	12	33575	Cluster-18670.33185
GO:0051179	localization	biological_process	0.12659	1	56	327	4676	33575	Cluster-18670.11679,Cluster-17136.1,Cluster-18670.25257,Cluster-18670.24627,Cluster-18670.30652,Cluster-18670.15218,Cluster-18670.38968,Cluster-18670.14025,Cluster-18670.18889,Cluster-18670.46766,Cluster-18670.25538,Cluster-18670.44322,Cluster-18670.13721,Cluster-18670.14206,Cluster-18670.37980,Cluster-18670.6850,Cluster-18670.33185,Cluster-18670.30006,Cluster-18670.30030,Cluster-18670.39189,Clus…
GO:0022843	voltage-gated cation channel activity	molecular_function	0.12771	1	3	327	122	33575	Cluster-18670.12629,Cluster-18670.38060,Cluster-18670.25211
GO:0003779	actin binding	molecular_function	0.12787	1	3	327	123	33575	Cluster-18670.56474,Cluster-18670.42891,Cluster-18670.32389
GO:0042611	MHC protein complex	cellular_component	0.12895	1	1	327	15	33575	Cluster-18670.10905
GO:0042613	MHC class II protein complex	cellular_component	0.12895	1	1	327	15	33575	Cluster-18670.10905
GO:0030312	external encapsulating structure	cellular_component	0.12903	1	5	327	268	33575	Cluster-18670.19898,Cluster-18670.30764,Cluster-18670.57401,Cluster-18670.11679,Cluster-18670.34728
GO:0006542	glutamine biosynthetic process	biological_process	0.12936	1	1	327	13	33575	Cluster-18670.56866
GO:0045202	synapse	cellular_component	0.13033	1	1	327	13	33575	Cluster-18670.55394
GO:0009607	response to biotic stimulus	biological_process	0.13076	1	6	327	349	33575	Cluster-18670.19367,Cluster-18670.29302,Cluster-18670.24858,Cluster-18670.34906,Cluster-18670.14025,Cluster-18670.31386
GO:0043207	response to external biotic stimulus	biological_process	0.13076	1	6	327	349	33575	Cluster-18670.34906,Cluster-18670.31386,Cluster-18670.14025,Cluster-18670.19367,Cluster-18670.24858,Cluster-18670.29302
GO:0051707	response to other organism	biological_process	0.13076	1	6	327	349	33575	Cluster-18670.14025,Cluster-18670.31386,Cluster-18670.34906,Cluster-18670.29302,Cluster-18670.24858,Cluster-18670.19367
GO:0000315	organellar large ribosomal subunit	cellular_component	0.13084	1	1	327	14	33575	Cluster-18670.8749
GO:0005762	mitochondrial large ribosomal subunit	cellular_component	0.13084	1	1	327	14	33575	Cluster-18670.8749
GO:0019318	hexose metabolic process	biological_process	0.13086	1	5	327	274	33575	Cluster-18670.13794,Cluster-18670.26465,Cluster-18670.13977,Cluster-18670.13978,Cluster-18670.26466
GO:0044434	chloroplast part	cellular_component	0.13127	1	1	327	14	33575	Cluster-18670.13963
GO:0044435	plastid part	cellular_component	0.13127	1	1	327	14	33575	Cluster-18670.13963
GO:0050776	regulation of immune response	biological_process	0.13184	1	2	327	62	33575	Cluster-18670.20612,Cluster-18670.14064
GO:0032774	RNA biosynthetic process	biological_process	0.1327	1	41	327	3394	33575	Cluster-18670.15594,Cluster-18670.43823,Cluster-18670.57381,Cluster-18670.29186,Cluster-18670.39686,Cluster-18670.11674,Cluster-18670.10448,Cluster-18670.23996,Cluster-18670.54893,Cluster-18670.37254,Cluster-18670.25527,Cluster-18670.29986,Cluster-18670.50404,Cluster-18670.24664,Cluster-18670.42936,Cluster-18670.14054,Cluster-18670.30852,Cluster-18670.29633,Cluster-18670.32256,Cluster-18670.36119…
GO:0000041	transition metal ion transport	biological_process	0.13274	1	3	327	120	33575	Cluster-18670.11066,Cluster-18670.56302,Cluster-18670.58485
GO:0072330	monocarboxylic acid biosynthetic process	biological_process	0.13278	1	4	327	189	33575	Cluster-18670.16531,Cluster-18670.41625,Cluster-18670.30013,Cluster-18670.56302
GO:0003885	D-arabinono-1,4-lactone oxidase activity	molecular_function	0.13478	1	1	327	13	33575	Cluster-18670.27732
GO:0016899	oxidoreductase activity, acting on the CH-OH group of donors, oxygen as acceptor	molecular_function	0.13478	1	1	327	13	33575	Cluster-18670.27732
GO:0019079	viral genome replication	biological_process	0.13541	1	3	327	121	33575	Cluster-18670.22715,Cluster-18670.37254,Cluster-18670.10932
GO:0055086	nucleobase-containing small molecule metabolic process	biological_process	0.13593	1	18	327	1336	33575	Cluster-18670.45826,Cluster-18670.39189,Cluster-18670.30006,Cluster-18670.43956,Cluster-18670.57401,Cluster-18670.10448,Cluster-18670.41625,Cluster-18670.10932,Cluster-18670.13794,Cluster-18670.48487,Cluster-18670.43765,Cluster-18670.14025,Cluster-18670.49695,Cluster-18670.20612,Cluster-18670.56464,Cluster-18670.56451,Cluster-18670.52385,Cluster-18670.56302
GO:0004363	glutathione synthase activity	molecular_function	0.13619	1	1	327	14	33575	Cluster-18670.45168
GO:0050829	defense response to Gram-negative bacterium	biological_process	0.13739	1	1	327	19	33575	Cluster-18670.14025
GO:0044425	membrane part	cellular_component	0.1376	1	55	327	4659	33575	Cluster-18670.57401,Cluster-18670.56585,Cluster-18670.13963,Cluster-18670.36212,Cluster-18670.25977,Cluster-18670.43238,Cluster-18670.15523,Cluster-18670.39189,Cluster-18670.25900,Cluster-18670.43420,Cluster-18670.30006,Cluster-18670.43956,Cluster-18670.33185,Cluster-18670.10905,Cluster-18670.33138,Cluster-18670.8187,Cluster-18670.44322,Cluster-18670.14206,Cluster-18670.14025,Cluster-18670.43765,…
GO:0033646	host intracellular part	cellular_component	0.13853	1	9	327	585	33575	Cluster-18670.12983,Cluster-18670.11679,Cluster-18670.22715,Cluster-18670.57599,Cluster-18670.30006,Cluster-18670.25843,Cluster-18670.52352,Cluster-18670.20602,Cluster-18670.44234
GO:0043656	intracellular region of host	cellular_component	0.13853	1	9	327	585	33575	Cluster-18670.11679,Cluster-18670.22715,Cluster-18670.30006,Cluster-18670.57599,Cluster-18670.52352,Cluster-18670.20602,Cluster-18670.25843,Cluster-18670.44234,Cluster-18670.12983
GO:0009451	RNA modification	biological_process	0.13933	1	7	327	397	33575	Cluster-18670.20814,Cluster-18670.56302,Cluster-18670.37254,Cluster-18670.13262,Cluster-18670.23996,Cluster-18670.40827,Cluster-18670.39437
GO:0051171	regulation of nitrogen compound metabolic process	biological_process	0.13947	1	43	327	3581	33575	Cluster-18670.54893,Cluster-18670.43823,Cluster-18670.15594,Cluster-18670.57381,Cluster-18670.29186,Cluster-18670.11674,Cluster-18670.23996,Cluster-18670.39686,Cluster-18670.42936,Cluster-18670.30852,Cluster-18670.14054,Cluster-18670.32256,Cluster-18670.29633,Cluster-18670.33975,Cluster-18670.36119,Cluster-18670.19898,Cluster-18670.26642,Cluster-18670.25527,Cluster-18670.37254,Cluster-18670.29986…
GO:0072341	modified amino acid binding	molecular_function	0.13991	1	1	327	14	33575	Cluster-18670.50326
GO:0070008	serine-type exopeptidase activity	molecular_function	0.14045	1	3	327	132	33575	Cluster-18670.16266,Cluster-18670.45978,Cluster-18670.38602
GO:0003951	NAD+ kinase activity	molecular_function	0.14086	1	1	327	14	33575	Cluster-18670.13794
GO:0006741	NADP biosynthetic process	biological_process	0.14086	1	1	327	14	33575	Cluster-18670.13794
GO:0030975	thiamine binding	molecular_function	0.14095	1	1	327	14	33575	Cluster-18670.31022
GO:0005262	calcium channel activity	molecular_function	0.14281	1	2	327	64	33575	Cluster-18670.41625,Cluster-18670.56302
GO:0016624	oxidoreductase activity, acting on the aldehyde or oxo group of donors, disulfide as acceptor	molecular_function	0.14283	1	1	327	14	33575	Cluster-18670.54328
GO:0044275	cellular carbohydrate catabolic process	biological_process	0.14352	1	1	327	14	33575	Cluster-8781.0
GO:0008171	O-methyltransferase activity	molecular_function	0.14379	1	2	327	65	33575	Cluster-18670.39437,Cluster-18670.29666
GO:0048038	quinone binding	molecular_function	0.14401	1	1	327	13	33575	Cluster-18670.46766
GO:0005506	iron ion binding	molecular_function	0.14432	1	7	327	435	33575	Cluster-18670.56795,Cluster-18670.43765,Cluster-18670.44379,Cluster-18670.28415,Cluster-18670.56551,Cluster-18670.12863,Cluster-18670.18537
GO:0009156	ribonucleoside monophosphate biosynthetic process	biological_process	0.14468	1	4	327	201	33575	Cluster-18670.20612,Cluster-18670.14025,Cluster-18670.39189,Cluster-18670.30006
GO:0003910	DNA ligase (ATP) activity	molecular_function	0.14473	1	1	327	15	33575	Cluster-18670.13396
GO:0019205	nucleobase-containing compound kinase activity	molecular_function	0.14484	1	2	327	61	33575	Cluster-18670.56302,Cluster-18670.41625
GO:0015850	organic hydroxy compound transport	biological_process	0.14527	1	1	327	14	33575	Cluster-18670.28657
GO:0000439	core TFIIH complex	cellular_component	0.14563	1	1	327	16	33575	Cluster-18670.33185
GO:0006721	terpenoid metabolic process	biological_process	0.14571	1	2	327	60	33575	Cluster-18670.27240,Cluster-18670.54328
GO:0016114	terpenoid biosynthetic process	biological_process	0.14571	1	2	327	60	33575	Cluster-18670.27240,Cluster-18670.54328
GO:0019838	growth factor binding	molecular_function	0.14631	1	1	327	15	33575	Cluster-18670.49439
GO:0003918	DNA topoisomerase type II (ATP-hydrolyzing) activity	molecular_function	0.14691	1	1	327	15	33575	Cluster-18670.41136
GO:0061505	DNA topoisomerase II activity	molecular_function	0.14691	1	1	327	15	33575	Cluster-18670.41136
GO:0019072	viral genome packaging	biological_process	0.14731	1	2	327	67	33575	Cluster-18670.18005,Cluster-18670.52892
GO:0022836	gated channel activity	molecular_function	0.14801	1	5	327	266	33575	Cluster-18670.38060,Cluster-18670.56302,Cluster-18670.25211,Cluster-18670.41625,Cluster-18670.12629
GO:0051336	regulation of hydrolase activity	biological_process	0.14914	1	4	327	202	33575	Cluster-18670.56451,Cluster-18670.8749,Cluster-18670.24791,Cluster-18670.31418
GO:0001501	skeletal system development	biological_process	0.15077	1	1	327	18	33575	Cluster-18670.47413
GO:0051216	cartilage development	biological_process	0.15077	1	1	327	18	33575	Cluster-18670.47413
GO:0061448	connective tissue development	biological_process	0.15077	1	1	327	18	33575	Cluster-18670.47413
GO:0009124	nucleoside monophosphate biosynthetic process	biological_process	0.15334	1	4	327	206	33575	Cluster-18670.30006,Cluster-18670.20612,Cluster-18670.14025,Cluster-18670.39189
GO:0016503	pheromone receptor activity	molecular_function	0.15412	1	1	327	15	33575	Cluster-18670.33185
GO:0015858	nucleoside transport	biological_process	0.15577	1	1	327	16	33575	Cluster-18670.56612
GO:0050497	transferase activity, transferring alkylthio groups	molecular_function	0.15585	1	1	327	16	33575	Cluster-18670.1651
GO:0015085	calcium ion transmembrane transporter activity	molecular_function	0.1561	1	2	327	68	33575	Cluster-18670.56302,Cluster-18670.41625
GO:0000408	EKC/KEOPS complex	cellular_component	0.15721	1	1	327	16	33575	Cluster-18670.25527
GO:0016634	oxidoreductase activity, acting on the CH-CH group of donors, oxygen as acceptor	molecular_function	0.15789	1	1	327	16	33575	Cluster-18670.49695
GO:0006750	glutathione biosynthetic process	biological_process	0.15888	1	1	327	17	33575	Cluster-18670.45168
GO:0006766	vitamin metabolic process	biological_process	0.15908	1	5	327	261	33575	Cluster-18670.56302,Cluster-18670.13794,Cluster-18670.33484,Cluster-18670.11674,Cluster-18670.41625
GO:0006767	water-soluble vitamin metabolic process	biological_process	0.15908	1	5	327	261	33575	Cluster-18670.41625,Cluster-18670.11674,Cluster-18670.56302,Cluster-18670.33484,Cluster-18670.13794
GO:0008519	ammonium transmembrane transporter activity	molecular_function	0.16049	1	1	327	17	33575	Cluster-17136.1
GO:0006560	proline metabolic process	biological_process	0.16209	1	2	327	72	33575	Cluster-18670.38968,Cluster-18670.25672
GO:0008152	metabolic process	biological_process	0.1625	1	185	327	17528	33575	Cluster-18670.40497,Cluster-18670.20790,Cluster-18670.44234,Cluster-18670.27793,Cluster-18670.33185,Cluster-18670.45129,Cluster-18670.9954,Cluster-18670.41786,Cluster-18670.13977,Cluster-18670.56585,Cluster-18670.43824,Cluster-18670.20814,Cluster-18670.29003,Cluster-18670.13396,Cluster-18670.13154,Cluster-18670.38339,Cluster-18670.44322,Cluster-18670.24750,Cluster-18670.27732,Cluster-18670.41136,…
GO:0006915	apoptotic process	biological_process	0.16276	1	4	327	214	33575	Cluster-18670.25900,Cluster-18670.31418,Cluster-18670.13559,Cluster-18670.24791
GO:0012501	programmed cell death	biological_process	0.16276	1	4	327	214	33575	Cluster-18670.13559,Cluster-18670.24791,Cluster-18670.31418,Cluster-18670.25900
GO:0015267	channel activity	molecular_function	0.16343	1	7	327	432	33575	Cluster-18670.12629,Cluster-18670.41625,Cluster-18670.55867,Cluster-18670.56302,Cluster-18670.25211,Cluster-18670.50771,Cluster-18670.38060
GO:0022803	passive transmembrane transporter activity	molecular_function	0.16343	1	7	327	432	33575	Cluster-18670.55867,Cluster-18670.41625,Cluster-18670.12629,Cluster-18670.38060,Cluster-18670.50771,Cluster-18670.56302,Cluster-18670.25211
GO:0006629	lipid metabolic process	biological_process	0.16405	1	16	327	1169	33575	Cluster-18670.38224,Cluster-18670.41028,Cluster-18670.13057,Cluster-18670.14065,Cluster-18670.30013,Cluster-18670.11041,Cluster-18670.10799,Cluster-18670.23716,Cluster-18670.49875,Cluster-18670.27240,Cluster-18670.16531,Cluster-18670.54328,Cluster-18670.41369,Cluster-18670.56551,Cluster-18670.56474,Cluster-18670.49695
GO:0006206	pyrimidine nucleobase metabolic process	biological_process	0.16426	1	5	327	279	33575	Cluster-18670.10448,Cluster-18670.41625,Cluster-18670.48487,Cluster-18670.52385,Cluster-18670.56302
GO:0072329	monocarboxylic acid catabolic process	biological_process	0.16472	1	1	327	15	33575	Cluster-18670.49695
GO:0009064	glutamine family amino acid metabolic process	biological_process	0.16623	1	3	327	135	33575	Cluster-18670.25672,Cluster-18670.38968,Cluster-18670.56866
GO:0050789	regulation of biological process	biological_process	0.16684	1	72	327	6380	33575	Cluster-18670.50404,Cluster-18670.24664,Cluster-18670.37254,Cluster-18670.38060,Cluster-18670.25527,Cluster-18670.24791,Cluster-18670.29633,Cluster-18670.49875,Cluster-18670.32256,Cluster-18670.36119,Cluster-18670.33975,Cluster-18670.35152,Cluster-18670.42936,Cluster-18670.27416,Cluster-18670.14054,Cluster-18670.30852,Cluster-18670.39686,Cluster-18670.23996,Cluster-18670.15594,Cluster-18670.43823…
GO:0005996	monosaccharide metabolic process	biological_process	0.16736	1	5	327	297	33575	Cluster-18670.26465,Cluster-18670.13794,Cluster-18670.13977,Cluster-18670.13978,Cluster-18670.26466
GO:0015079	potassium ion transmembrane transporter activity	molecular_function	0.16778	1	4	327	207	33575	Cluster-18670.25211,Cluster-18670.38060,Cluster-18670.56493,Cluster-18670.12629
GO:0016032	viral process	biological_process	0.16822	1	14	327	1025	33575	Cluster-18670.22715,Cluster-18670.11679,Cluster-18670.52892,Cluster-18670.25900,Cluster-18670.20602,Cluster-18670.32256,Cluster-18670.28657,Cluster-18670.37254,Cluster-18670.36212,Cluster-18670.10932,Cluster-18670.6850,Cluster-18670.50617,Cluster-18670.26748,Cluster-18670.18005
GO:0022900	electron transport chain	biological_process	0.16877	1	5	327	291	33575	Cluster-18670.57401,Cluster-18670.43765,Cluster-18670.38602,Cluster-18670.43956,Cluster-18670.56451
GO:0035556	intracellular signal transduction	biological_process	0.16881	1	7	327	419	33575	Cluster-18670.37254,Cluster-18670.56588,Cluster-18670.43560,Cluster-18670.33185,Cluster-18670.14064,Cluster-18670.49875,Cluster-18670.20612
GO:0048309	endoplasmic reticulum inheritance	biological_process	0.16887	1	1	327	17	33575	Cluster-18670.33975
GO:0016247	channel regulator activity	molecular_function	0.17007	1	4	327	213	33575	Cluster-18670.13721,Cluster-18670.15218,Cluster-18670.14523,Cluster-18670.25538
GO:0004427	inorganic diphosphatase activity	molecular_function	0.17172	1	1	327	16	33575	Cluster-18670.45826
GO:0005743	mitochondrial inner membrane	cellular_component	0.1721	1	6	327	369	33575	Cluster-18670.28657,Cluster-18670.30006,Cluster-18670.39189,Cluster-18670.57401,Cluster-18670.14025,Cluster-18670.20612
GO:0005544	calcium-dependent phospholipid binding	molecular_function	0.17215	1	1	327	22	33575	Cluster-18670.37295
GO:0042773	ATP synthesis coupled electron transport	biological_process	0.17312	1	4	327	220	33575	Cluster-18670.43765,Cluster-18670.57401,Cluster-18670.56451,Cluster-18670.43956
GO:0042775	mitochondrial ATP synthesis coupled electron transport	biological_process	0.17312	1	4	327	220	33575	Cluster-18670.43956,Cluster-18670.56451,Cluster-18670.57401,Cluster-18670.43765
GO:0050794	regulation of cellular process	biological_process	0.17455	1	68	327	6013	33575	Cluster-18670.15594,Cluster-18670.43823,Cluster-18670.39686,Cluster-18670.23996,Cluster-18670.52817,Cluster-18670.13559,Cluster-18670.54893,Cluster-18670.23915,Cluster-18670.37254,Cluster-18670.38060,Cluster-18670.25527,Cluster-18670.24791,Cluster-18670.50404,Cluster-18670.24664,Cluster-18670.42936,Cluster-18670.27416,Cluster-18670.14054,Cluster-18670.30852,Cluster-18670.49875,Cluster-18670.29633…
GO:0008219	cell death	biological_process	0.17512	1	4	327	221	33575	Cluster-18670.24791,Cluster-18670.13559,Cluster-18670.25900,Cluster-18670.31418
GO:0016265	death	biological_process	0.17512	1	4	327	221	33575	Cluster-18670.31418,Cluster-18670.25900,Cluster-18670.13559,Cluster-18670.24791
GO:0015985	energy coupled proton transport, down electrochemical gradient	biological_process	0.17564	1	3	327	147	33575	Cluster-18670.39189,Cluster-18670.14025,Cluster-18670.30006
GO:0015986	ATP synthesis coupled proton transport	biological_process	0.17564	1	3	327	147	33575	Cluster-18670.14025,Cluster-18670.39189,Cluster-18670.30006
GO:0098800	inner mitochondrial membrane protein complex	cellular_component	0.17627	1	5	327	293	33575	Cluster-18670.30006,Cluster-18670.39189,Cluster-18670.57401,Cluster-18670.20612,Cluster-18670.14025
GO:0008094	DNA-dependent ATPase activity	molecular_function	0.17839	1	1	327	18	33575	Cluster-18670.41136
GO:0016592	mediator complex	cellular_component	0.1785	1	4	327	211	33575	Cluster-18670.39686,Cluster-18670.29986,Cluster-18670.13900,Cluster-18670.36414
GO:0048522	positive regulation of cellular process	biological_process	0.17852	1	6	327	369	33575	Cluster-18670.14064,Cluster-18670.24791,Cluster-18670.14054,Cluster-18670.10448,Cluster-18670.31418,Cluster-18670.20612
GO:0006769	nicotinamide metabolic process	biological_process	0.17931	1	1	327	18	33575	Cluster-18670.13794
GO:0019882	antigen processing and presentation	biological_process	0.18063	1	1	327	22	33575	Cluster-18670.10905
GO:0005096	GTPase activator activity	molecular_function	0.18088	1	2	327	75	33575	Cluster-18670.10905,Cluster-18670.18889
GO:0019866	organelle inner membrane	cellular_component	0.18175	1	6	327	375	33575	Cluster-18670.14025,Cluster-18670.20612,Cluster-18670.57401,Cluster-18670.39189,Cluster-18670.30006,Cluster-18670.28657
GO:0006848	pyruvate transport	biological_process	0.18186	1	1	327	19	33575	Cluster-18670.28657
GO:0006850	mitochondrial pyruvate transport	biological_process	0.18186	1	1	327	19	33575	Cluster-18670.28657
GO:0043093	FtsZ-dependent cytokinesis	biological_process	0.18308	1	2	327	76	33575	Cluster-18670.32389,Cluster-18670.33975
GO:0004672	protein kinase activity	molecular_function	0.18337	1	26	327	2070	33575	Cluster-18670.20612,Cluster-18670.43653,Cluster-18670.44732,Cluster-18670.56578,Cluster-18670.37254,Cluster-18670.50393,Cluster-18670.33830,Cluster-18670.29003,Cluster-18670.32256,Cluster-18670.55779,Cluster-18670.29002,Cluster-18670.34242,Cluster-18670.22564,Cluster-18670.40095,Cluster-18670.41028,Cluster-18670.36414,Cluster-18670.47413,Cluster-18670.31386,Cluster-18670.23915,Cluster-18670.27793…
GO:0015672	monovalent inorganic cation transport	biological_process	0.1842	1	11	327	784	33575	Cluster-18670.25211,Cluster-17136.1,Cluster-18670.30006,Cluster-18670.39189,Cluster-18670.38968,Cluster-18670.14025,Cluster-18670.38060,Cluster-18670.56464,Cluster-18670.56451,Cluster-18670.56493,Cluster-18670.12629
GO:0072509	divalent inorganic cation transmembrane transporter activity	molecular_function	0.1845	1	3	327	139	33575	Cluster-18670.56302,Cluster-18670.58485,Cluster-18670.41625
GO:0004185	serine-type carboxypeptidase activity	molecular_function	0.18625	1	2	327	83	33575	Cluster-18670.38602,Cluster-18670.45978
GO:0044163	host cytoskeleton	cellular_component	0.1872	1	1	327	22	33575	Cluster-18670.20602
GO:0075519	microtubule-dependent intracellular transport of viral material	biological_process	0.1872	1	1	327	22	33575	Cluster-18670.20602
GO:0075521	microtubule-dependent intracellular transport of viral material towards nucleus	biological_process	0.1872	1	1	327	22	33575	Cluster-18670.20602
GO:0075606	transport of viral material towards nucleus	biological_process	0.1872	1	1	327	22	33575	Cluster-18670.20602
GO:0042151	nematocyst	cellular_component	0.18748	1	1	327	23	33575	Cluster-18670.25538
GO:0006862	nucleotide transport	biological_process	0.18901	1	1	327	18	33575	Cluster-18670.40095
GO:0015215	nucleotide transmembrane transporter activity	molecular_function	0.18901	1	1	327	18	33575	Cluster-18670.40095
GO:0015605	organophosphate ester transmembrane transporter activity	molecular_function	0.18901	1	1	327	18	33575	Cluster-18670.40095
GO:0005315	inorganic phosphate transmembrane transporter activity	molecular_function	0.18928	1	1	327	20	33575	Cluster-18670.34586
GO:0019184	nonribosomal peptide biosynthetic process	biological_process	0.18982	1	1	327	20	33575	Cluster-18670.45168
GO:0016773	phosphotransferase activity, alcohol group as acceptor	molecular_function	0.19025	1	29	327	2342	33575	Cluster-18670.29003,Cluster-18670.32256,Cluster-18670.55779,Cluster-18670.29002,Cluster-18670.20612,Cluster-18670.56302,Cluster-18670.43653,Cluster-18670.44732,Cluster-18670.50393,Cluster-18670.37254,Cluster-18670.33830,Cluster-18670.56578,Cluster-18670.23915,Cluster-18670.27793,Cluster-18670.31386,Cluster-18670.47413,Cluster-18670.33185,Cluster-18670.55394,Cluster-18670.39032,Cluster-18670.45129…
GO:0046058	cAMP metabolic process	biological_process	0.19128	1	1	327	19	33575	Cluster-18670.49695
GO:0005739	mitochondrion	cellular_component	0.19139	1	10	327	715	33575	Cluster-18670.20612,Cluster-18670.57401,Cluster-18670.56451,Cluster-18670.28657,Cluster-18670.24791,Cluster-18670.14025,Cluster-18670.39189,Cluster-18670.43652,Cluster-18670.30006,Cluster-18670.8749
GO:0009229	thiamine diphosphate biosynthetic process	biological_process	0.19268	1	1	327	19	33575	Cluster-18670.31022
GO:0042357	thiamine diphosphate metabolic process	biological_process	0.19268	1	1	327	19	33575	Cluster-18670.31022
GO:0003712	transcription cofactor activity	molecular_function	0.19275	1	5	327	290	33575	Cluster-18670.39686,Cluster-18670.29633,Cluster-18670.44234,Cluster-18670.29986,Cluster-18670.13900
GO:1901292	nucleoside phosphate catabolic process	biological_process	0.19392	1	1	327	21	33575	Cluster-18670.49695
GO:0006525	arginine metabolic process	biological_process	0.19445	1	2	327	80	33575	Cluster-18670.25672,Cluster-18670.38968
GO:0006637	acyl-CoA metabolic process	biological_process	0.19456	1	1	327	22	33575	Cluster-18670.49695
GO:0035383	thioester metabolic process	biological_process	0.19456	1	1	327	22	33575	Cluster-18670.49695
GO:0005267	potassium channel activity	molecular_function	0.19493	1	3	327	148	33575	Cluster-18670.25211,Cluster-18670.38060,Cluster-18670.12629
GO:0032505	reproduction of a single-celled organism	biological_process	0.19644	1	2	327	80	33575	Cluster-18670.32389,Cluster-18670.33975
GO:0048308	organelle inheritance	biological_process	0.19673	1	1	327	20	33575	Cluster-18670.33975
GO:0019048	modulation by virus of host morphology or physiology	biological_process	0.19729	1	3	327	145	33575	Cluster-18670.36212,Cluster-18670.32256,Cluster-18670.25900
GO:0043130	ubiquitin binding	molecular_function	0.19763	1	1	327	22	33575	Cluster-18670.38968
GO:0034703	cation channel complex	cellular_component	0.19817	1	3	327	149	33575	Cluster-18670.12629,Cluster-18670.25211,Cluster-18670.38060
GO:0000989	transcription factor activity, transcription factor binding	molecular_function	0.19917	1	5	327	293	33575	Cluster-18670.29986,Cluster-18670.13900,Cluster-18670.39686,Cluster-18670.44234,Cluster-18670.29633
GO:0015459	potassium channel regulator activity	molecular_function	0.1993	1	1	327	24	33575	Cluster-18670.13721
GO:0019870	potassium channel inhibitor activity	molecular_function	0.1993	1	1	327	24	33575	Cluster-18670.13721
GO:0042600	chorion	cellular_component	0.19934	1	3	327	158	33575	Cluster-18670.34728,Cluster-18670.11679,Cluster-18670.57401
GO:0005801	cis-Golgi network	cellular_component	0.20043	1	1	327	20	33575	Cluster-18670.43238
GO:0051260	protein homooligomerization	biological_process	0.2017	1	1	327	20	33575	Cluster-18670.30518
GO:0004506	squalene monooxygenase activity	molecular_function	0.20358	1	1	327	20	33575	Cluster-18670.27240
GO:0042025	host cell nucleus	cellular_component	0.204	1	8	327	560	33575	Cluster-18670.12983,Cluster-18670.30006,Cluster-18670.57599,Cluster-18670.11679,Cluster-18670.44234,Cluster-18670.25843,Cluster-18670.52352,Cluster-18670.20602
GO:0032787	monocarboxylic acid metabolic process	biological_process	0.20413	1	7	327	462	33575	Cluster-18670.56302,Cluster-18670.13794,Cluster-18670.16531,Cluster-18670.41625,Cluster-18670.38968,Cluster-18670.49695,Cluster-18670.30013
GO:0022904	respiratory electron transport chain	biological_process	0.20425	1	4	327	235	33575	Cluster-18670.43956,Cluster-18670.56451,Cluster-18670.57401,Cluster-18670.43765
GO:0034702	ion channel complex	cellular_component	0.20454	1	3	327	151	33575	Cluster-18670.25211,Cluster-18670.38060,Cluster-18670.12629
GO:0016246	RNA interference	biological_process	0.20491	1	1	327	24	33575	Cluster-18670.56468
GO:0042277	peptide binding	molecular_function	0.20562	1	1	327	20	33575	Cluster-18670.11608
GO:0019050	suppression by virus of host apoptotic process	biological_process	0.20593	1	1	327	22	33575	Cluster-18670.25900
GO:0033668	negative regulation by symbiont of host apoptotic process	biological_process	0.20593	1	1	327	22	33575	Cluster-18670.25900
GO:0052041	negative regulation by symbiont of host programmed cell death	biological_process	0.20593	1	1	327	22	33575	Cluster-18670.25900
GO:0052490	negative regulation by organism of programmed cell death in other organism involved in symbiotic interaction	biological_process	0.20593	1	1	327	22	33575	Cluster-18670.25900
GO:0003872	6-phosphofructokinase activity	molecular_function	0.20623	1	1	327	21	33575	Cluster-18670.13794
GO:0005945	6-phosphofructokinase complex	cellular_component	0.20623	1	1	327	21	33575	Cluster-18670.13794
GO:0040008	regulation of growth	biological_process	0.20629	1	1	327	22	33575	Cluster-18670.49439
GO:0005088	Ras guanyl-nucleotide exchange factor activity	molecular_function	0.20698	1	1	327	24	33575	Cluster-18670.8749
GO:0005089	Rho guanyl-nucleotide exchange factor activity	molecular_function	0.20698	1	1	327	24	33575	Cluster-18670.8749
GO:0019359	nicotinamide nucleotide biosynthetic process	biological_process	0.20698	1	1	327	21	33575	Cluster-18670.13794
GO:0019363	pyridine nucleotide biosynthetic process	biological_process	0.20698	1	1	327	21	33575	Cluster-18670.13794
GO:0009878	nodule morphogenesis	biological_process	0.20781	1	1	327	23	33575	Cluster-18670.29754
GO:0009886	post-embryonic morphogenesis	biological_process	0.20781	1	1	327	23	33575	Cluster-18670.29754
GO:0044111	development involved in symbiotic interaction	biological_process	0.20781	1	1	327	23	33575	Cluster-18670.29754
GO:0008081	phosphoric diester hydrolase activity	molecular_function	0.20855	1	2	327	79	33575	Cluster-18670.49875,Cluster-18670.49695
GO:0009247	glycolipid biosynthetic process	biological_process	0.20903	1	3	327	149	33575	Cluster-18670.41369,Cluster-18670.38224,Cluster-18670.41028
GO:0046467	membrane lipid biosynthetic process	biological_process	0.20903	1	3	327	149	33575	Cluster-18670.41028,Cluster-18670.41369,Cluster-18670.38224
GO:0032506	cytokinetic process	biological_process	0.21161	1	2	327	83	33575	Cluster-18670.33975,Cluster-18670.32389
GO:0090529	cell septum assembly	biological_process	0.21161	1	2	327	83	33575	Cluster-18670.33975,Cluster-18670.32389
GO:0044033	multi-organism metabolic process	biological_process	0.21179	1	3	327	153	33575	Cluster-18670.18005,Cluster-18670.50617,Cluster-18670.52892
GO:0051704	multi-organism process	biological_process	0.21184	1	31	327	2640	33575	Cluster-18670.10932,Cluster-18670.34906,Cluster-18670.50617,Cluster-18670.26748,Cluster-18670.48487,Cluster-18670.36212,Cluster-18670.25900,Cluster-18670.31386,Cluster-18670.20602,Cluster-18670.19367,Cluster-18670.52892,Cluster-18670.11066,Cluster-18670.6850,Cluster-18670.13721,Cluster-18670.18005,Cluster-18670.28657,Cluster-18670.12536,Cluster-18670.37254,Cluster-18670.25538,Cluster-18670.24858,…
GO:0009790	embryo development	biological_process	0.21312	1	1	327	27	33575	Cluster-18670.13859
GO:1990204	oxidoreductase complex	cellular_component	0.21319	1	3	327	148	33575	Cluster-18670.12859,Cluster-18670.23566,Cluster-18670.57401
GO:0046497	nicotinate nucleotide metabolic process	biological_process	0.21353	1	1	327	22	33575	Cluster-18670.13794
GO:0008176	tRNA (guanine-N7-)-methyltransferase activity	molecular_function	0.21433	1	1	327	23	33575	Cluster-18670.40827
GO:0033647	host intracellular organelle	cellular_component	0.2145	1	8	327	568	33575	Cluster-18670.12983,Cluster-18670.44234,Cluster-18670.52352,Cluster-18670.25843,Cluster-18670.20602,Cluster-18670.11679,Cluster-18670.30006,Cluster-18670.57599
GO:0033648	host intracellular membrane-bounded organelle	cellular_component	0.2145	1	8	327	568	33575	Cluster-18670.12983,Cluster-18670.25843,Cluster-18670.20602,Cluster-18670.52352,Cluster-18670.44234,Cluster-18670.30006,Cluster-18670.57599,Cluster-18670.11679
GO:0044429	mitochondrial part	cellular_component	0.21476	1	8	327	560	33575	Cluster-18670.30006,Cluster-18670.8749,Cluster-18670.14025,Cluster-18670.43652,Cluster-18670.39189,Cluster-18670.28657,Cluster-18670.20612,Cluster-18670.57401
GO:0006541	glutamine metabolic process	biological_process	0.21642	1	1	327	22	33575	Cluster-18670.56866
GO:0048584	positive regulation of response to stimulus	biological_process	0.21776	1	2	327	84	33575	Cluster-18670.20612,Cluster-18670.14064
GO:0030162	regulation of proteolysis	biological_process	0.21845	1	2	327	88	33575	Cluster-18670.31418,Cluster-18670.24791
GO:0008915	lipid-A-disaccharide synthase activity	molecular_function	0.21864	1	1	327	27	33575	Cluster-18670.41369
GO:0065007	biological regulation	biological_process	0.21937	1	76	327	6895	33575	Cluster-18670.56588,Cluster-18670.43560,Cluster-18670.8749,Cluster-18670.14064,Cluster-18670.10448,Cluster-18670.11674,Cluster-18670.29186,Cluster-18670.57381,Cluster-18670.19898,Cluster-18670.26642,Cluster-18670.26011,Cluster-18670.49439,Cluster-18670.11066,Cluster-18670.20612,Cluster-18670.56302,Cluster-18670.29986,Cluster-18670.56451,Cluster-18670.31418,Cluster-18670.44234,Cluster-18670.33185,…
GO:0031966	mitochondrial membrane	cellular_component	0.22012	1	7	327	477	33575	Cluster-18670.28657,Cluster-18670.30006,Cluster-18670.43652,Cluster-18670.39189,Cluster-18670.57401,Cluster-18670.14025,Cluster-18670.20612
GO:0016272	prefoldin complex	cellular_component	0.22076	1	1	327	26	33575	Cluster-18670.43238
GO:0031325	positive regulation of cellular metabolic process	biological_process	0.22116	1	4	327	233	33575	Cluster-18670.24791,Cluster-18670.14054,Cluster-18670.10448,Cluster-18670.31418
GO:0016679	oxidoreductase activity, acting on diphenols and related substances as donors	molecular_function	0.2213	1	2	327	87	33575	Cluster-18670.41136,Cluster-18670.38880
GO:0031300	intrinsic component of organelle membrane	cellular_component	0.22199	1	4	327	230	33575	Cluster-18670.52929,Cluster-18670.44322,Cluster-18670.33975,Cluster-18670.46758
GO:0031301	integral component of organelle membrane	cellular_component	0.22199	1	4	327	230	33575	Cluster-18670.52929,Cluster-18670.44322,Cluster-18670.33975,Cluster-18670.46758
GO:0001836	release of cytochrome c from mitochondria	biological_process	0.22247	1	1	327	25	33575	Cluster-18670.31418
GO:0008637	apoptotic mitochondrial changes	biological_process	0.22247	1	1	327	25	33575	Cluster-18670.31418
GO:0016614	oxidoreductase activity, acting on CH-OH group of donors	molecular_function	0.22252	1	5	327	302	33575	Cluster-18670.23716,Cluster-18670.11674,Cluster-18670.16531,Cluster-18670.42044,Cluster-18670.27732
GO:0005876	spindle microtubule	cellular_component	0.22276	1	1	327	22	33575	Cluster-18670.20814
GO:0043412	macromolecule modification	biological_process	0.22359	1	42	327	3554	33575	Cluster-18670.29002,Cluster-18670.29003,Cluster-18670.56578,Cluster-18670.50393,Cluster-18670.39437,Cluster-18670.51386,Cluster-18670.39032,Cluster-18670.45129,Cluster-18670.25900,Cluster-18670.47413,Cluster-18670.27793,Cluster-18670.13866,Cluster-18670.20814,Cluster-18670.41028,Cluster-18670.36414,Cluster-18670.43824,Cluster-18670.22564,Cluster-18670.55779,Cluster-18670.29302,Cluster-18670.52929…
GO:0016874	ligase activity	molecular_function	0.22535	1	6	327	385	33575	Cluster-18670.25672,Cluster-18670.13396,Cluster-18670.45168,Cluster-18670.56866,Cluster-18670.52385,Cluster-18670.48487
GO:0008033	tRNA processing	biological_process	0.22537	1	6	327	379	33575	Cluster-18670.13262,Cluster-18670.23996,Cluster-18670.40827,Cluster-18670.20814,Cluster-18670.56302,Cluster-18670.37254
GO:0010604	positive regulation of macromolecule metabolic process	biological_process	0.22641	1	4	327	235	33575	Cluster-18670.24791,Cluster-18670.14054,Cluster-18670.10448,Cluster-18670.31418
GO:0008654	phospholipid biosynthetic process	biological_process	0.22863	1	3	327	156	33575	Cluster-18670.41369,Cluster-18670.38224,Cluster-18670.41028
GO:0016125	sterol metabolic process	biological_process	0.22892	1	1	327	25	33575	Cluster-18670.56474
GO:0009187	cyclic nucleotide metabolic process	biological_process	0.2294	1	1	327	25	33575	Cluster-18670.49695
GO:0001653	peptide receptor activity	molecular_function	0.22941	1	1	327	23	33575	Cluster-18670.33185
GO:0008528	G-protein coupled peptide receptor activity	molecular_function	0.22941	1	1	327	23	33575	Cluster-18670.33185
GO:0098803	respiratory chain complex	cellular_component	0.22993	1	3	327	167	33575	Cluster-18670.57401,Cluster-18670.43765,Cluster-18670.43956
GO:0006468	protein phosphorylation	biological_process	0.23027	1	24	327	1965	33575	Cluster-18670.52817,Cluster-18670.51386,Cluster-18670.39032,Cluster-18670.45129,Cluster-18670.55394,Cluster-18670.31386,Cluster-18670.47413,Cluster-18670.27793,Cluster-18670.23915,Cluster-18670.36414,Cluster-18670.41028,Cluster-18670.22564,Cluster-18670.40095,Cluster-18670.34242,Cluster-18670.29002,Cluster-18670.55779,Cluster-18670.32256,Cluster-18670.29003,Cluster-18670.56578,Cluster-18670.33830…
GO:1901681	sulfur compound binding	molecular_function	0.23082	1	2	327	85	33575	Cluster-18670.54328,Cluster-18670.31022
GO:0004511	tyrosine 3-monooxygenase activity	molecular_function	0.23115	1	1	327	30	33575	Cluster-18670.61596
GO:0007034	vacuolar transport	biological_process	0.23147	1	1	327	25	33575	Cluster-18670.49439
GO:0015077	monovalent inorganic cation transmembrane transporter activity	molecular_function	0.23297	1	10	327	749	33575	Cluster-18670.56464,Cluster-18670.38060,Cluster-18670.12629,Cluster-18670.56493,Cluster-17136.1,Cluster-18670.25211,Cluster-18670.43956,Cluster-18670.14025,Cluster-18670.43765,Cluster-18670.38968
GO:0004356	glutamate-ammonia ligase activity	molecular_function	0.23338	1	1	327	26	33575	Cluster-18670.56866
GO:0016469	proton-transporting two-sector ATPase complex	cellular_component	0.23373	1	5	327	320	33575	Cluster-18670.20612,Cluster-18670.14025,Cluster-18670.39189,Cluster-18670.56464,Cluster-18670.30006
GO:0004180	carboxypeptidase activity	molecular_function	0.2339	1	2	327	96	33575	Cluster-18670.38602,Cluster-18670.45978
GO:0039526	modulation by virus of host apoptotic process	biological_process	0.23394	1	1	327	25	33575	Cluster-18670.25900
GO:0044531	modulation of programmed cell death in other organism	biological_process	0.23394	1	1	327	25	33575	Cluster-18670.25900
GO:0044532	modulation of apoptotic process in other organism	biological_process	0.23394	1	1	327	25	33575	Cluster-18670.25900
GO:0052040	modulation by symbiont of host programmed cell death	biological_process	0.23394	1	1	327	25	33575	Cluster-18670.25900
GO:0052150	modulation by symbiont of host apoptotic process	biological_process	0.23394	1	1	327	25	33575	Cluster-18670.25900
GO:0052248	modulation of programmed cell death in other organism involved in symbiotic interaction	biological_process	0.23394	1	1	327	25	33575	Cluster-18670.25900
GO:0052433	modulation by organism of apoptotic process in other organism involved in symbiotic interaction	biological_process	0.23394	1	1	327	25	33575	Cluster-18670.25900
GO:0044255	cellular lipid metabolic process	biological_process	0.23462	1	10	327	731	33575	Cluster-18670.27240,Cluster-18670.49875,Cluster-18670.41369,Cluster-18670.54328,Cluster-18670.38224,Cluster-18670.16531,Cluster-18670.49695,Cluster-18670.30013,Cluster-18670.13057,Cluster-18670.41028
GO:0044272	sulfur compound biosynthetic process	biological_process	0.23481	1	2	327	87	33575	Cluster-18670.31022,Cluster-18670.45168
GO:0016441	posttranscriptional gene silencing	biological_process	0.23557	1	1	327	28	33575	Cluster-18670.56468
GO:0035194	posttranscriptional gene silencing by RNA	biological_process	0.23557	1	1	327	28	33575	Cluster-18670.56468
GO:0016831	carboxy-lyase activity	molecular_function	0.23776	1	3	327	163	33575	Cluster-18670.39217,Cluster-18670.30013,Cluster-18670.38968
GO:0031967	organelle envelope	cellular_component	0.23794	1	8	327	571	33575	Cluster-18670.14025,Cluster-18670.43652,Cluster-18670.39189,Cluster-18670.30006,Cluster-18670.20612,Cluster-18670.57401,Cluster-18670.13963,Cluster-18670.28657
GO:0006486	protein glycosylation	biological_process	0.23895	1	3	327	161	33575	Cluster-18670.52929,Cluster-18670.46758,Cluster-18670.43824
GO:0043413	macromolecule glycosylation	biological_process	0.23895	1	3	327	161	33575	Cluster-18670.52929,Cluster-18670.46758,Cluster-18670.43824
GO:0031124	mRNA 3'-end processing	biological_process	0.23925	1	1	327	26	33575	Cluster-18670.56585
GO:0016597	amino acid binding	molecular_function	0.23992	1	1	327	27	33575	Cluster-18670.50326
GO:0004114	3',5'-cyclic-nucleotide phosphodiesterase activity	molecular_function	0.24037	1	1	327	26	33575	Cluster-18670.49695
GO:0070469	respiratory chain	cellular_component	0.24047	1	3	327	171	33575	Cluster-18670.57401,Cluster-18670.43765,Cluster-18670.43956
GO:0071944	cell periphery	cellular_component	0.24066	1	14	327	1121	33575	Cluster-18670.11679,Cluster-18670.25211,Cluster-18670.29302,Cluster-18670.43420,Cluster-18670.19898,Cluster-18670.34728,Cluster-18670.25538,Cluster-18670.38060,Cluster-18670.57401,Cluster-18670.12629,Cluster-18670.14206,Cluster-18670.30764,Cluster-18670.56493,Cluster-18670.10905
GO:0016714	oxidoreductase activity, acting on paired donors, with incorporation or reduction of molecular oxygen, reduced pteridine as one donor, and incorporation of one atom of oxygen	molecular_function	0.24073	1	1	327	31	33575	Cluster-18670.61596
GO:0010562	positive regulation of phosphorus metabolic process	biological_process	0.24171	1	1	327	26	33575	Cluster-18670.10448
GO:0031401	positive regulation of protein modification process	biological_process	0.24171	1	1	327	26	33575	Cluster-18670.10448
GO:0045937	positive regulation of phosphate metabolic process	biological_process	0.24171	1	1	327	26	33575	Cluster-18670.10448
GO:0000155	phosphorelay sensor kinase activity	molecular_function	0.24195	1	2	327	84	33575	Cluster-18670.33185,Cluster-18670.37254
GO:0022884	macromolecule transmembrane transporter activity	molecular_function	0.24203	1	1	327	29	33575	Cluster-18670.13963
GO:0012505	endomembrane system	cellular_component	0.24216	1	12	327	907	33575	Cluster-18670.10448,Cluster-18670.13977,Cluster-18670.56468,Cluster-18670.44322,Cluster-18670.26465,Cluster-18670.43238,Cluster-18670.46758,Cluster-18670.52929,Cluster-18670.26466,Cluster-18670.38224,Cluster-18670.33975,Cluster-18670.13978
GO:0005845	mRNA cap binding complex	cellular_component	0.24653	1	1	327	28	33575	Cluster-18670.49439
GO:0034518	RNA cap binding complex	cellular_component	0.24653	1	1	327	28	33575	Cluster-18670.49439
GO:0006644	phospholipid metabolic process	biological_process	0.24663	1	4	327	238	33575	Cluster-18670.41028,Cluster-18670.38224,Cluster-18670.41369,Cluster-18670.49875
GO:0000910	cytokinesis	biological_process	0.24675	1	2	327	95	33575	Cluster-18670.32389,Cluster-18670.33975
GO:0006120	mitochondrial electron transport, NADH to ubiquinone	biological_process	0.24807	1	2	327	97	33575	Cluster-18670.57401,Cluster-18670.56451
GO:0044763	single-organism cellular process	biological_process	0.24842	1	108	327	9972	33575	Cluster-18670.49695,Cluster-18670.44323,Cluster-18670.10905,Cluster-18670.37980,Cluster-18670.56578,Cluster-18670.52385,Cluster-18670.38339,Cluster-18670.14025,Cluster-18670.43765,Cluster-18670.54328,Cluster-18670.26466,Cluster-18670.13978,Cluster-18670.24056,Cluster-18670.13396,Cluster-18670.38968,Cluster-18670.25257,Cluster-18670.11679,Cluster-18670.43824,Cluster-18670.41786,Cluster-18670.13977…
GO:0006479	protein methylation	biological_process	0.25093	1	2	327	91	33575	Cluster-18670.39437,Cluster-18670.29666
GO:0008213	protein alkylation	biological_process	0.25093	1	2	327	91	33575	Cluster-18670.29666,Cluster-18670.39437
GO:0097190	apoptotic signaling pathway	biological_process	0.25117	1	1	327	29	33575	Cluster-18670.31418
GO:0016211	ammonia ligase activity	molecular_function	0.25224	1	1	327	28	33575	Cluster-18670.56866
GO:0016880	acid-ammonia (or amide) ligase activity	molecular_function	0.25224	1	1	327	28	33575	Cluster-18670.56866
GO:0005740	mitochondrial envelope	cellular_component	0.25364	1	7	327	502	33575	Cluster-18670.28657,Cluster-18670.30006,Cluster-18670.43652,Cluster-18670.39189,Cluster-18670.57401,Cluster-18670.14025,Cluster-18670.20612
GO:0003729	mRNA binding	molecular_function	0.25427	1	1	327	27	33575	Cluster-18670.56585
GO:0044822	poly(A) RNA binding	molecular_function	0.25427	1	1	327	27	33575	Cluster-18670.56585
GO:0003993	acid phosphatase activity	molecular_function	0.25431	1	1	327	25	33575	Cluster-18670.33484
GO:0015748	organophosphate ester transport	biological_process	0.25448	1	1	327	25	33575	Cluster-18670.40095
GO:0000774	adenyl-nucleotide exchange factor activity	molecular_function	0.25527	1	1	327	27	33575	Cluster-18670.43238
GO:0004129	cytochrome-c oxidase activity	molecular_function	0.25555	1	2	327	102	33575	Cluster-18670.43956,Cluster-18670.43765
GO:0006123	mitochondrial electron transport, cytochrome c to oxygen	biological_process	0.25555	1	2	327	102	33575	Cluster-18670.43956,Cluster-18670.43765
GO:0016675	oxidoreductase activity, acting on a heme group of donors	molecular_function	0.25555	1	2	327	102	33575	Cluster-18670.43765,Cluster-18670.43956
GO:0016676	oxidoreductase activity, acting on a heme group of donors, oxygen as acceptor	molecular_function	0.25555	1	2	327	102	33575	Cluster-18670.43956,Cluster-18670.43765
GO:0045277	respiratory chain complex IV	cellular_component	0.25555	1	2	327	102	33575	Cluster-18670.43956,Cluster-18670.43765
GO:0004650	polygalacturonase activity	molecular_function	0.25558	1	1	327	27	33575	Cluster-18670.10932
GO:0005057	receptor signaling protein activity	molecular_function	0.25578	1	2	327	87	33575	Cluster-18670.37254,Cluster-18670.33185
GO:0016020	membrane	cellular_component	0.25586	1	75	327	6862	33575	Cluster-18670.33138,Cluster-18670.14206,Cluster-18670.8187,Cluster-18670.25632,Cluster-18670.46766,Cluster-18670.43238,Cluster-18670.25900,Cluster-18670.43652,Cluster-18670.43420,Cluster-18670.43956,Cluster-18670.13963,Cluster-18670.57401,Cluster-18670.36212,Cluster-18670.25977,Cluster-18670.46758,Cluster-18670.29633,Cluster-18670.27240,Cluster-18670.42523,Cluster-18670.41369,Cluster-18670.33975,…
GO:0006403	RNA localization	biological_process	0.25656	1	2	327	92	33575	Cluster-18670.33975,Cluster-18670.56468
GO:0050657	nucleic acid transport	biological_process	0.25656	1	2	327	92	33575	Cluster-18670.56468,Cluster-18670.33975
GO:0050658	RNA transport	biological_process	0.25656	1	2	327	92	33575	Cluster-18670.56468,Cluster-18670.33975
GO:0051236	establishment of RNA localization	biological_process	0.25656	1	2	327	92	33575	Cluster-18670.56468,Cluster-18670.33975
GO:0009893	positive regulation of metabolic process	biological_process	0.25811	1	4	327	248	33575	Cluster-18670.31418,Cluster-18670.10448,Cluster-18670.14054,Cluster-18670.24791
GO:0042398	cellular modified amino acid biosynthetic process	biological_process	0.26095	1	3	327	166	33575	Cluster-18670.56302,Cluster-18670.45168,Cluster-18670.41625
GO:0008238	exopeptidase activity	molecular_function	0.26203	1	3	327	178	33575	Cluster-18670.45978,Cluster-18670.38602,Cluster-18670.16266
GO:0004144	diacylglycerol O-acyltransferase activity	molecular_function	0.26322	1	1	327	31	33575	Cluster-18670.13057
GO:0016411	acylglycerol O-acyltransferase activity	molecular_function	0.26322	1	1	327	31	33575	Cluster-18670.13057
GO:0006732	coenzyme metabolic process	biological_process	0.26451	1	7	327	497	33575	Cluster-18670.41625,Cluster-18670.31022,Cluster-18670.49695,Cluster-18670.27240,Cluster-18670.56302,Cluster-18670.13794,Cluster-18670.56451
GO:1901264	carbohydrate derivative transport	biological_process	0.2653	1	1	327	28	33575	Cluster-18670.56612
GO:0046434	organophosphate catabolic process	biological_process	0.26534	1	2	327	93	33575	Cluster-18670.49875,Cluster-18670.49695
GO:0006357	regulation of transcription from RNA polymerase II promoter	biological_process	0.26544	1	4	327	256	33575	Cluster-18670.29986,Cluster-18670.13900,Cluster-18670.39686,Cluster-18670.29633
GO:0009231	riboflavin biosynthetic process	biological_process	0.26712	1	1	327	28	33575	Cluster-18670.11674
GO:0042727	flavin-containing compound biosynthetic process	biological_process	0.26712	1	1	327	28	33575	Cluster-18670.11674
GO:0043631	RNA polyadenylation	biological_process	0.26907	1	1	327	28	33575	Cluster-18670.56585
GO:0004521	endoribonuclease activity	molecular_function	0.26911	1	6	327	437	33575	Cluster-18670.12839,Cluster-18670.26642,Cluster-18670.14151,Cluster-18670.9954,Cluster-18670.17013,Cluster-18670.24750
GO:1902531	regulation of intracellular signal transduction	biological_process	0.27034	1	2	327	94	33575	Cluster-18670.20612,Cluster-18670.14064
GO:0048518	positive regulation of biological process	biological_process	0.2712	1	6	327	424	33575	Cluster-18670.24791,Cluster-18670.14064,Cluster-18670.14054,Cluster-18670.20612,Cluster-18670.10448,Cluster-18670.31418
GO:0030436	asexual sporulation	biological_process	0.27155	1	1	327	31	33575	Cluster-18670.41369
GO:0008299	isoprenoid biosynthetic process	biological_process	0.27192	1	2	327	94	33575	Cluster-18670.54328,Cluster-18670.27240
GO:0009820	alkaloid metabolic process	biological_process	0.27296	1	1	327	31	33575	Cluster-18670.13794
GO:0016757	transferase activity, transferring glycosyl groups	molecular_function	0.27307	1	10	327	774	33575	Cluster-18670.43653,Cluster-18670.48487,Cluster-18670.56704,Cluster-18670.11780,Cluster-18670.43824,Cluster-18670.23295,Cluster-18670.52929,Cluster-18670.41369,Cluster-18670.46758,Cluster-18670.12797
GO:0000275	mitochondrial proton-transporting ATP synthase complex, catalytic core F(1)	cellular_component	0.27308	1	1	327	31	33575	Cluster-18670.20612
GO:0042592	homeostatic process	biological_process	0.27365	1	6	327	435	33575	Cluster-18670.43419,Cluster-18670.56588,Cluster-18670.56302,Cluster-18670.43418,Cluster-18670.11066,Cluster-18670.35152
GO:0007623	circadian rhythm	biological_process	0.27491	1	1	327	30	33575	Cluster-18670.38856
GO:0008948	oxaloacetate decarboxylase activity	molecular_function	0.27494	1	1	327	34	33575	Cluster-18670.38968
GO:0035725	sodium ion transmembrane transport	biological_process	0.27494	1	1	327	34	33575	Cluster-18670.38968
GO:0036376	sodium ion export from cell	biological_process	0.27494	1	1	327	34	33575	Cluster-18670.38968
GO:0071436	sodium ion export	biological_process	0.27494	1	1	327	34	33575	Cluster-18670.38968
GO:0034220	ion transmembrane transport	biological_process	0.27515	1	7	327	516	33575	Cluster-18670.38968,Cluster-18670.56493,Cluster-18670.39189,Cluster-18670.14025,Cluster-18670.56464,Cluster-18670.30006,Cluster-18670.25257
GO:0031023	microtubule organizing center organization	biological_process	0.27516	1	1	327	35	33575	Cluster-18670.52928
GO:0006631	fatty acid metabolic process	biological_process	0.2758	1	3	327	177	33575	Cluster-18670.49695,Cluster-18670.30013,Cluster-18670.16531
GO:0072525	pyridine-containing compound biosynthetic process	biological_process	0.27717	1	1	327	29	33575	Cluster-18670.13794
GO:0030695	GTPase regulator activity	molecular_function	0.27852	1	2	327	102	33575	Cluster-18670.10905,Cluster-18670.18889
GO:0071949	FAD binding	molecular_function	0.27875	1	2	327	93	33575	Cluster-18670.12661,Cluster-18670.27240
GO:0009101	glycoprotein biosynthetic process	biological_process	0.27915	1	3	327	175	33575	Cluster-18670.46758,Cluster-18670.43824,Cluster-18670.52929
GO:0005770	late endosome	cellular_component	0.27928	1	1	327	34	33575	Cluster-18670.56468
GO:0008287	protein serine/threonine phosphatase complex	cellular_component	0.27987	1	1	327	30	33575	Cluster-18670.10448
GO:1903293	phosphatase complex	cellular_component	0.27987	1	1	327	30	33575	Cluster-18670.10448
GO:0006790	sulfur compound metabolic process	biological_process	0.28287	1	3	327	177	33575	Cluster-18670.49695,Cluster-18670.45168,Cluster-18670.31022
GO:0009100	glycoprotein metabolic process	biological_process	0.28431	1	3	327	177	33575	Cluster-18670.52929,Cluster-18670.43824,Cluster-18670.46758
GO:0044003	modification by symbiont of host morphology or physiology	biological_process	0.28467	1	3	327	177	33575	Cluster-18670.25900,Cluster-18670.32256,Cluster-18670.36212
GO:0015002	heme-copper terminal oxidase activity	molecular_function	0.28627	1	2	327	109	33575	Cluster-18670.43956,Cluster-18670.43765
GO:0050792	regulation of viral process	biological_process	0.28701	1	1	327	33	33575	Cluster-18670.11679
GO:0031123	RNA 3'-end processing	biological_process	0.28728	1	1	327	32	33575	Cluster-18670.56585
GO:1901136	carbohydrate derivative catabolic process	biological_process	0.28757	1	2	327	101	33575	Cluster-18670.38224,Cluster-18670.49695
GO:0033178	proton-transporting two-sector ATPase complex, catalytic domain	cellular_component	0.2879	1	2	327	98	33575	Cluster-18670.56464,Cluster-18670.20612
GO:0098798	mitochondrial protein complex	cellular_component	0.28794	1	5	327	350	33575	Cluster-18670.57401,Cluster-18670.39189,Cluster-18670.20612,Cluster-18670.14025,Cluster-18670.30006
GO:0006464	cellular protein modification process	biological_process	0.28794	1	36	327	3119	33575	Cluster-18670.39437,Cluster-18670.56578,Cluster-18670.50393,Cluster-18670.29003,Cluster-18670.29002,Cluster-18670.43824,Cluster-18670.22564,Cluster-18670.36414,Cluster-18670.41028,Cluster-18670.13866,Cluster-18670.47413,Cluster-18670.27793,Cluster-18670.25900,Cluster-18670.51386,Cluster-18670.45129,Cluster-18670.39032,Cluster-18670.20612,Cluster-18670.56464,Cluster-18670.33830,Cluster-18670.43653…
GO:0036211	protein modification process	biological_process	0.28794	1	36	327	3119	33575	Cluster-18670.52817,Cluster-18670.20239,Cluster-18670.55394,Cluster-18670.23915,Cluster-18670.29666,Cluster-18670.31386,Cluster-18670.38224,Cluster-18670.40095,Cluster-18670.34242,Cluster-18670.10448,Cluster-18670.29302,Cluster-18670.55779,Cluster-18670.46758,Cluster-18670.32256,Cluster-18670.52929,Cluster-18670.33830,Cluster-18670.56464,Cluster-18670.44732,Cluster-18670.43653,Cluster-18670.20612…
GO:0000313	organellar ribosome	cellular_component	0.28832	1	1	327	34	33575	Cluster-18670.8749
GO:0005761	mitochondrial ribosome	cellular_component	0.28832	1	1	327	34	33575	Cluster-18670.8749
GO:0016857	racemase and epimerase activity, acting on carbohydrates and derivatives	molecular_function	0.28922	1	1	327	30	33575	Cluster-18670.13154
GO:0004673	protein histidine kinase activity	molecular_function	0.2895	1	2	327	95	33575	Cluster-18670.33185,Cluster-18670.37254
GO:0009365	protein histidine kinase complex	cellular_component	0.2895	1	2	327	95	33575	Cluster-18670.37254,Cluster-18670.33185
GO:0016775	phosphotransferase activity, nitrogenous group as acceptor	molecular_function	0.2895	1	2	327	95	33575	Cluster-18670.33185,Cluster-18670.37254
GO:0002682	regulation of immune system process	biological_process	0.28964	1	2	327	106	33575	Cluster-18670.14064,Cluster-18670.20612
GO:0051817	modification of morphology or physiology of other organism involved in symbiotic interaction	biological_process	0.29032	1	3	327	179	33575	Cluster-18670.32256,Cluster-18670.25900,Cluster-18670.36212
GO:0006817	phosphate ion transport	biological_process	0.29051	1	1	327	33	33575	Cluster-18670.34586
GO:0004112	cyclic-nucleotide phosphodiesterase activity	molecular_function	0.29347	1	1	327	33	33575	Cluster-18670.49695
GO:0001871	pattern binding	molecular_function	0.29521	1	3	327	192	33575	Cluster-18670.31022,Cluster-18670.55394,Cluster-18670.50393
GO:0030247	polysaccharide binding	molecular_function	0.29521	1	3	327	192	33575	Cluster-18670.31022,Cluster-18670.55394,Cluster-18670.50393
GO:0004386	helicase activity	molecular_function	0.29667	1	8	327	592	33575	Cluster-18670.24056,Cluster-18670.13262,Cluster-18670.37254,Cluster-18670.20814,Cluster-18670.25632,Cluster-18670.56302,Cluster-18670.10448,Cluster-18670.41625
GO:0045261	proton-transporting ATP synthase complex, catalytic core F(1)	cellular_component	0.29679	1	1	327	34	33575	Cluster-18670.20612
GO:0009405	pathogenesis	biological_process	0.29696	1	9	327	710	33575	Cluster-18670.14919,Cluster-18670.7574,Cluster-18670.14523,Cluster-18670.10543,Cluster-18670.15218,Cluster-18670.25538,Cluster-18670.12536,Cluster-18670.13721,Cluster-18670.11066
GO:0046660	female sex differentiation	biological_process	0.29699	1	1	327	35	33575	Cluster-18670.30006
GO:0031090	organelle membrane	cellular_component	0.29824	1	14	327	1138	33575	Cluster-18670.33975,Cluster-18670.38224,Cluster-18670.43652,Cluster-18670.52929,Cluster-18670.39189,Cluster-18670.46758,Cluster-18670.14025,Cluster-18670.43238,Cluster-18670.30006,Cluster-18670.57401,Cluster-18670.44322,Cluster-18670.20612,Cluster-18670.28657,Cluster-18670.56464
GO:0044711	single-organism biosynthetic process	biological_process	0.29887	1	23	327	1975	33575	Cluster-18670.16531,Cluster-18670.41369,Cluster-18670.54328,Cluster-18670.14025,Cluster-18670.27240,Cluster-18670.56866,Cluster-18670.56474,Cluster-18670.20612,Cluster-18670.56302,Cluster-18670.52385,Cluster-18670.56551,Cluster-18670.56451,Cluster-18670.39189,Cluster-18670.38224,Cluster-18670.30006,Cluster-18670.41625,Cluster-18670.11674,Cluster-18670.23716,Cluster-18670.30013,Cluster-18670.13057…
GO:0004620	phospholipase activity	molecular_function	0.29963	1	1	327	34	33575	Cluster-18670.49875
GO:0007631	feeding behavior	biological_process	0.3	1	1	327	34	33575	Cluster-18670.26011
GO:0048511	rhythmic process	biological_process	0.30068	1	1	327	33	33575	Cluster-18670.38856
GO:0003909	DNA ligase activity	molecular_function	0.30324	1	1	327	33	33575	Cluster-18670.13396
GO:0009108	coenzyme biosynthetic process	biological_process	0.30325	1	5	327	343	33575	Cluster-18670.13794,Cluster-18670.56451,Cluster-18670.56302,Cluster-18670.41625,Cluster-18670.31022
GO:0006720	isoprenoid metabolic process	biological_process	0.30352	1	2	327	101	33575	Cluster-18670.27240,Cluster-18670.54328
GO:0004402	histone acetyltransferase activity	molecular_function	0.30704	1	1	327	34	33575	Cluster-18670.44234
GO:0044455	mitochondrial membrane part	cellular_component	0.30996	1	5	327	362	33575	Cluster-18670.30006,Cluster-18670.39189,Cluster-18670.57401,Cluster-18670.20612,Cluster-18670.14025
GO:0006873	cellular ion homeostasis	biological_process	0.31212	1	2	327	108	33575	Cluster-18670.11066,Cluster-18670.56302
GO:0006875	cellular metal ion homeostasis	biological_process	0.31212	1	2	327	108	33575	Cluster-18670.56302,Cluster-18670.11066
GO:0030003	cellular cation homeostasis	biological_process	0.31212	1	2	327	108	33575	Cluster-18670.11066,Cluster-18670.56302
GO:0055082	cellular chemical homeostasis	biological_process	0.31212	1	2	327	108	33575	Cluster-18670.56302,Cluster-18670.11066
GO:0043903	regulation of symbiosis, encompassing mutualism through parasitism	biological_process	0.31217	1	1	327	36	33575	Cluster-18670.11679
GO:0098797	plasma membrane protein complex	cellular_component	0.31224	1	4	327	281	33575	Cluster-18670.25211,Cluster-18670.38060,Cluster-18670.12629,Cluster-18670.10905
GO:0043486	histone exchange	biological_process	0.31227	1	1	327	34	33575	Cluster-18670.19371
GO:0007029	endoplasmic reticulum organization	biological_process	0.31239	1	1	327	35	33575	Cluster-18670.33975
GO:0006813	potassium ion transport	biological_process	0.31243	1	4	327	268	33575	Cluster-18670.12629,Cluster-18670.56493,Cluster-18670.38060,Cluster-18670.25211
GO:0008565	protein transporter activity	molecular_function	0.31316	1	1	327	35	33575	Cluster-18670.13963
GO:0031406	carboxylic acid binding	molecular_function	0.31332	1	1	327	37	33575	Cluster-18670.50326
GO:0043177	organic acid binding	molecular_function	0.31332	1	1	327	37	33575	Cluster-18670.50326
GO:0009084	glutamine family amino acid biosynthetic process	biological_process	0.31357	1	1	327	35	33575	Cluster-18670.56866
GO:0006032	chitin catabolic process	biological_process	0.31377	1	1	327	40	33575	Cluster-18670.38224
GO:0046348	amino sugar catabolic process	biological_process	0.31377	1	1	327	40	33575	Cluster-18670.38224
GO:1901072	glucosamine-containing compound catabolic process	biological_process	0.31377	1	1	327	40	33575	Cluster-18670.38224
GO:0032182	ubiquitin-like protein binding	molecular_function	0.31505	1	1	327	35	33575	Cluster-18670.38968
GO:0019482	beta-alanine metabolic process	biological_process	0.31658	1	1	327	33	33575	Cluster-18670.30013
GO:0055065	metal ion homeostasis	biological_process	0.31669	1	2	327	109	33575	Cluster-18670.11066,Cluster-18670.56302
GO:0035821	modification of morphology or physiology of other organism	biological_process	0.31772	1	3	327	190	33575	Cluster-18670.36212,Cluster-18670.25900,Cluster-18670.32256
GO:0005887	integral component of plasma membrane	cellular_component	0.31776	1	4	327	283	33575	Cluster-18670.38060,Cluster-18670.25211,Cluster-18670.12629,Cluster-18670.56493
GO:0016881	acid-amino acid ligase activity	molecular_function	0.31964	1	1	327	36	33575	Cluster-18670.45168
GO:0060589	nucleoside-triphosphatase regulator activity	molecular_function	0.32202	1	3	327	195	33575	Cluster-18670.10905,Cluster-18670.43238,Cluster-18670.18889
GO:0005524	ATP binding	molecular_function	0.32204	1	42	327	3726	33575	Cluster-18670.40095,Cluster-18670.24825,Cluster-18670.41625,Cluster-18670.10448,Cluster-18670.34242,Cluster-18670.40815,Cluster-18670.23915,Cluster-18670.31386,Cluster-18670.13262,Cluster-18670.52817,Cluster-18670.55394,Cluster-18670.20612,Cluster-18670.25672,Cluster-18670.33830,Cluster-18670.37254,Cluster-18670.43653,Cluster-18670.56302,Cluster-18670.44732,Cluster-18670.32256,Cluster-18670.33153…
GO:0006664	glycolipid metabolic process	biological_process	0.32236	1	3	327	188	33575	Cluster-18670.41028,Cluster-18670.38224,Cluster-18670.41369
GO:0003924	GTPase activity	molecular_function	0.32254	1	7	327	534	33575	Cluster-18670.52892,Cluster-18670.20814,Cluster-18670.25632,Cluster-18670.21724,Cluster-18670.40815,Cluster-18670.13262,Cluster-18670.10448
GO:0007548	sex differentiation	biological_process	0.3226	1	1	327	38	33575	Cluster-18670.30006
GO:0070085	glycosylation	biological_process	0.32413	1	3	327	197	33575	Cluster-18670.46758,Cluster-18670.43824,Cluster-18670.52929
GO:0002098	tRNA wobble uridine modification	biological_process	0.32428	1	1	327	35	33575	Cluster-18670.23996
GO:0034212	peptide N-acetyltransferase activity	molecular_function	0.32433	1	1	327	37	33575	Cluster-18670.44234
GO:0061733	peptide-lysine-N-acetyltransferase activity	molecular_function	0.32433	1	1	327	37	33575	Cluster-18670.44234
GO:0072511	divalent inorganic cation transport	biological_process	0.32748	1	3	327	190	33575	Cluster-18670.41625,Cluster-18670.58485,Cluster-18670.56302
GO:0045017	glycerolipid biosynthetic process	biological_process	0.32768	1	2	327	107	33575	Cluster-18670.13057,Cluster-18670.38224
GO:0003333	amino acid transmembrane transport	biological_process	0.32779	1	1	327	38	33575	Cluster-18670.25257
GO:0019835	cytolysis	biological_process	0.32793	1	2	327	118	33575	Cluster-18670.7574,Cluster-18670.14025
GO:0031226	intrinsic component of plasma membrane	cellular_component	0.32926	1	4	327	288	33575	Cluster-18670.38060,Cluster-18670.25211,Cluster-18670.56493,Cluster-18670.12629
GO:0019497	hexachlorocyclohexane metabolic process	biological_process	0.32949	1	1	327	34	33575	Cluster-18670.33484
GO:0015097	mercury ion transmembrane transporter activity	molecular_function	0.33106	1	1	327	35	33575	Cluster-18670.58485
GO:0015694	mercury ion transport	biological_process	0.33106	1	1	327	35	33575	Cluster-18670.58485
GO:0046689	response to mercury ion	biological_process	0.33106	1	1	327	35	33575	Cluster-18670.58485
GO:0050787	detoxification of mercury ion	biological_process	0.33106	1	1	327	35	33575	Cluster-18670.58485
GO:0033177	proton-transporting two-sector ATPase complex, proton-transporting domain	cellular_component	0.33139	1	3	327	200	33575	Cluster-18670.14025,Cluster-18670.39189,Cluster-18670.30006
GO:0015934	large ribosomal subunit	cellular_component	0.33228	1	1	327	41	33575	Cluster-18670.8749
GO:0000988	transcription factor activity, protein binding	molecular_function	0.33294	1	5	327	358	33575	Cluster-18670.13900,Cluster-18670.29986,Cluster-18670.29633,Cluster-18670.44234,Cluster-18670.39686
GO:0006399	tRNA metabolic process	biological_process	0.3337	1	7	327	528	33575	Cluster-18670.23996,Cluster-18670.25672,Cluster-18670.13262,Cluster-18670.40827,Cluster-18670.20814,Cluster-18670.56302,Cluster-18670.37254
GO:0004930	G-protein coupled receptor activity	molecular_function	0.33408	1	2	327	115	33575	Cluster-18670.33138,Cluster-18670.33185
GO:0016423	tRNA (guanine) methyltransferase activity	molecular_function	0.33643	1	1	327	40	33575	Cluster-18670.40827
GO:0006950	response to stress	biological_process	0.33704	1	21	327	1853	33575	Cluster-18670.24056,Cluster-18670.13396,Cluster-18670.38166,Cluster-18670.46758,Cluster-18670.14025,Cluster-18670.29302,Cluster-18670.24858,Cluster-18670.42054,Cluster-18670.37254,Cluster-18670.38224,Cluster-18670.13262,Cluster-18670.31418,Cluster-18670.40497,Cluster-18670.31386,Cluster-18670.44234,Cluster-18670.35713,Cluster-18670.33185,Cluster-18670.19367,Cluster-18670.51386,Cluster-18670.34906…
GO:0016209	antioxidant activity	molecular_function	0.33756	1	3	327	206	33575	Cluster-18670.35152,Cluster-18670.40497,Cluster-18670.42054
GO:0009036	Type II site-specific deoxyribonuclease activity	molecular_function	0.33869	1	1	327	42	33575	Cluster-18670.46758
GO:0009359	Type II site-specific deoxyribonuclease complex	cellular_component	0.33869	1	1	327	42	33575	Cluster-18670.46758
GO:0015666	restriction endodeoxyribonuclease activity	molecular_function	0.33869	1	1	327	42	33575	Cluster-18670.46758
GO:0009395	phospholipid catabolic process	biological_process	0.33954	1	1	327	38	33575	Cluster-18670.49875
GO:0044764	multi-organism cellular process	biological_process	0.3399	1	14	327	1194	33575	Cluster-18670.18005,Cluster-18670.26748,Cluster-18670.10932,Cluster-18670.50617,Cluster-18670.6850,Cluster-18670.36212,Cluster-18670.37254,Cluster-18670.28657,Cluster-18670.20602,Cluster-18670.32256,Cluster-18670.25900,Cluster-18670.52892,Cluster-18670.22715,Cluster-18670.11679
GO:0019236	response to pheromone	biological_process	0.3402	1	1	327	38	33575	Cluster-18670.33185
GO:0098662	inorganic cation transmembrane transport	biological_process	0.34119	1	6	327	464	33575	Cluster-18670.38968,Cluster-18670.39189,Cluster-18670.56493,Cluster-18670.14025,Cluster-18670.56464,Cluster-18670.30006
GO:0006030	chitin metabolic process	biological_process	0.34119	1	1	327	45	33575	Cluster-18670.38224
GO:1901071	glucosamine-containing compound metabolic process	biological_process	0.34119	1	1	327	45	33575	Cluster-18670.38224
GO:0050660	flavin adenine dinucleotide binding	molecular_function	0.34255	1	3	327	193	33575	Cluster-18670.27240,Cluster-18670.42044,Cluster-18670.12661
GO:0044432	endoplasmic reticulum part	cellular_component	0.34274	1	6	327	458	33575	Cluster-18670.13977,Cluster-18670.26466,Cluster-18670.38224,Cluster-18670.13978,Cluster-18670.43238,Cluster-18670.26465
GO:0044271	cellular nitrogen compound biosynthetic process	biological_process	0.34321	1	57	327	5380	33575	Cluster-18670.44322,Cluster-18670.44323,Cluster-18670.38856,Cluster-18670.27732,Cluster-18670.48486,Cluster-18670.52385,Cluster-18670.19371,Cluster-18670.14025,Cluster-18670.25843,Cluster-18670.52352,Cluster-18670.17538,Cluster-18670.13367,Cluster-18670.13900,Cluster-18670.10932,Cluster-18670.34906,Cluster-18670.2347,Cluster-18670.45168,Cluster-18670.20814,Cluster-18670.12983,Cluster-18670.13794,…
GO:0006091	generation of precursor metabolites and energy	biological_process	0.34438	1	8	327	659	33575	Cluster-18670.43956,Cluster-18670.38602,Cluster-18670.45826,Cluster-18670.43765,Cluster-18670.13794,Cluster-18670.56464,Cluster-18670.56451,Cluster-18670.57401
GO:0009307	DNA restriction-modification system	biological_process	0.3452	1	1	327	43	33575	Cluster-18670.46758
GO:0044355	clearance of foreign intracellular DNA	biological_process	0.3452	1	1	327	43	33575	Cluster-18670.46758
GO:0030976	thiamine pyrophosphate binding	molecular_function	0.34643	1	1	327	38	33575	Cluster-18670.54328
GO:0005777	peroxisome	cellular_component	0.34655	1	1	327	37	33575	Cluster-18670.49695
GO:0042579	microbody	cellular_component	0.34655	1	1	327	37	33575	Cluster-18670.49695
GO:0098660	inorganic ion transmembrane transport	biological_process	0.34675	1	6	327	468	33575	Cluster-18670.14025,Cluster-18670.56493,Cluster-18670.39189,Cluster-18670.38968,Cluster-18670.30006,Cluster-18670.56464
GO:0043066	negative regulation of apoptotic process	biological_process	0.34732	1	1	327	42	33575	Cluster-18670.25900
GO:0043069	negative regulation of programmed cell death	biological_process	0.34732	1	1	327	42	33575	Cluster-18670.25900
GO:0060548	negative regulation of cell death	biological_process	0.34732	1	1	327	42	33575	Cluster-18670.25900
GO:1903825	organic acid transmembrane transport	biological_process	0.34858	1	1	327	43	33575	Cluster-18670.25257
GO:0005747	mitochondrial respiratory chain complex I	cellular_component	0.35056	1	1	327	43	33575	Cluster-18670.57401
GO:0030964	NADH dehydrogenase complex	cellular_component	0.35056	1	1	327	43	33575	Cluster-18670.57401
GO:0045271	respiratory chain complex I	cellular_component	0.35056	1	1	327	43	33575	Cluster-18670.57401
GO:0036442	hydrogen-exporting ATPase activity	molecular_function	0.35066	1	1	327	40	33575	Cluster-18670.56464
GO:0046961	proton-transporting ATPase activity, rotational mechanism	molecular_function	0.35066	1	1	327	40	33575	Cluster-18670.56464
GO:0098655	cation transmembrane transport	biological_process	0.35168	1	6	327	469	33575	Cluster-18670.56493,Cluster-18670.39189,Cluster-18670.38968,Cluster-18670.14025,Cluster-18670.30006,Cluster-18670.56464
GO:0016846	carbon-sulfur lyase activity	molecular_function	0.35225	1	1	327	39	33575	Cluster-18670.20790
GO:0042578	phosphoric ester hydrolase activity	molecular_function	0.35383	1	5	327	363	33575	Cluster-18670.49875,Cluster-18670.18889,Cluster-18670.31610,Cluster-18670.49695,Cluster-18670.33484
GO:0061687	detoxification of inorganic compound	biological_process	0.35469	1	1	327	39	33575	Cluster-18670.58485
GO:0098754	detoxification	biological_process	0.35469	1	1	327	39	33575	Cluster-18670.58485
GO:1990267	response to transition metal nanoparticle	biological_process	0.35469	1	1	327	39	33575	Cluster-18670.58485
GO:0044767	single-organism developmental process	biological_process	0.35561	1	9	327	761	33575	Cluster-18670.34728,Cluster-18670.13859,Cluster-18670.57401,Cluster-18670.30006,Cluster-18670.29754,Cluster-18670.11679,Cluster-18670.14054,Cluster-18670.47413,Cluster-18670.41369
GO:0043044	ATP-dependent chromatin remodeling	biological_process	0.36072	1	1	327	41	33575	Cluster-18670.19371
GO:0016854	racemase and epimerase activity	molecular_function	0.36141	1	1	327	40	33575	Cluster-18670.13154
GO:0009452	7-methylguanosine RNA capping	biological_process	0.36212	1	1	327	42	33575	Cluster-18670.39437
GO:0036260	RNA capping	biological_process	0.36212	1	1	327	42	33575	Cluster-18670.39437
GO:1902911	protein kinase complex	cellular_component	0.36355	1	2	327	115	33575	Cluster-18670.37254,Cluster-18670.33185
GO:0005216	ion channel activity	molecular_function	0.3638	1	5	327	377	33575	Cluster-18670.12629,Cluster-18670.41625,Cluster-18670.38060,Cluster-18670.56302,Cluster-18670.25211
GO:0022838	substrate-specific channel activity	molecular_function	0.3638	1	5	327	377	33575	Cluster-18670.38060,Cluster-18670.25211,Cluster-18670.56302,Cluster-18670.12629,Cluster-18670.41625
GO:0098656	anion transmembrane transport	biological_process	0.36889	1	1	327	47	33575	Cluster-18670.25257
GO:0006457	protein folding	biological_process	0.37131	1	2	327	128	33575	Cluster-18670.18889,Cluster-18670.43238
GO:0019082	viral protein processing	biological_process	0.37226	1	1	327	43	33575	Cluster-18670.50617
GO:0016830	carbon-carbon lyase activity	molecular_function	0.37302	1	3	327	211	33575	Cluster-18670.39217,Cluster-18670.38968,Cluster-18670.30013
GO:0008443	phosphofructokinase activity	molecular_function	0.37441	1	1	327	45	33575	Cluster-18670.13794
GO:0016054	organic acid catabolic process	biological_process	0.37594	1	3	327	202	33575	Cluster-18670.16531,Cluster-18670.39437,Cluster-18670.49695
GO:0046395	carboxylic acid catabolic process	biological_process	0.37594	1	3	327	202	33575	Cluster-18670.49695,Cluster-18670.39437,Cluster-18670.16531
GO:0019054	modulation by virus of host process	biological_process	0.37811	1	1	327	46	33575	Cluster-18670.25900
GO:0044068	modulation by symbiont of host cellular process	biological_process	0.37811	1	1	327	46	33575	Cluster-18670.25900
GO:0071973	bacterial-type flagellum-dependent cell motility	biological_process	0.37875	1	1	327	50	33575	Cluster-18670.19898
GO:0040029	regulation of gene expression, epigenetic	biological_process	0.37888	1	1	327	46	33575	Cluster-18670.56468
GO:0050896	response to stimulus	biological_process	0.37991	1	45	327	4199	33575	Cluster-18670.13454,Cluster-18670.10905,Cluster-18670.33138,Cluster-18670.13203,Cluster-18670.56578,Cluster-18670.13410,Cluster-18670.14025,Cluster-18670.13396,Cluster-18670.24056,Cluster-18670.11679,Cluster-18670.34906,Cluster-18670.13963,Cluster-18670.33484,Cluster-18670.14024,Cluster-18670.20814,Cluster-18670.39412,Cluster-18670.43238,Cluster-18670.44234,Cluster-18670.40497,Cluster-18670.31418…
GO:0004497	monooxygenase activity	molecular_function	0.38033	1	2	327	129	33575	Cluster-18670.61596,Cluster-18670.27240
GO:0009378	four-way junction helicase activity	molecular_function	0.38069	1	4	327	282	33575	Cluster-18670.13262,Cluster-18670.24056,Cluster-18670.37254,Cluster-18670.20814
GO:0009379	Holliday junction helicase complex	cellular_component	0.38069	1	4	327	282	33575	Cluster-18670.13262,Cluster-18670.24056,Cluster-18670.37254,Cluster-18670.20814
GO:0048476	Holliday junction resolvase complex	cellular_component	0.38069	1	4	327	282	33575	Cluster-18670.24056,Cluster-18670.13262,Cluster-18670.37254,Cluster-18670.20814
GO:0051188	cofactor biosynthetic process	biological_process	0.38125	1	6	327	473	33575	Cluster-18670.56451,Cluster-18670.13794,Cluster-18670.56302,Cluster-18670.27240,Cluster-18670.41625,Cluster-18670.31022
GO:0016740	transferase activity	molecular_function	0.38229	1	62	327	5759	33575	Cluster-18670.13794,Cluster-18670.36414,Cluster-18670.13866,Cluster-18670.41028,Cluster-18670.20814,Cluster-18670.1651,Cluster-18670.22564,Cluster-18670.43824,Cluster-18670.10932,Cluster-18670.45129,Cluster-18670.39032,Cluster-18670.51386,Cluster-18670.33185,Cluster-18670.44234,Cluster-18670.27793,Cluster-18670.47413,Cluster-18670.25900,Cluster-18670.50708,Cluster-18670.50393,Cluster-18670.56578,…
GO:0071804	cellular potassium ion transport	biological_process	0.38289	1	1	327	44	33575	Cluster-18670.56493
GO:0071805	potassium ion transmembrane transport	biological_process	0.38289	1	1	327	44	33575	Cluster-18670.56493
GO:1903509	liposaccharide metabolic process	biological_process	0.38443	1	3	327	211	33575	Cluster-18670.41028,Cluster-18670.38224,Cluster-18670.41369
GO:0005886	plasma membrane	cellular_component	0.38557	1	8	327	684	33575	Cluster-18670.10905,Cluster-18670.56493,Cluster-18670.12629,Cluster-18670.14206,Cluster-18670.38060,Cluster-18670.43420,Cluster-18670.29302,Cluster-18670.25211
GO:0006816	calcium ion transport	biological_process	0.38571	1	2	327	128	33575	Cluster-18670.56302,Cluster-18670.41625
GO:0003857	3-hydroxyacyl-CoA dehydrogenase activity	molecular_function	0.38592	1	1	327	44	33575	Cluster-18670.16531
GO:0016886	ligase activity, forming phosphoric ester bonds	molecular_function	0.38594	1	1	327	46	33575	Cluster-18670.13396
GO:0016070	RNA metabolic process	biological_process	0.38666	1	52	327	4894	33575	Cluster-18670.10932,Cluster-18670.14151,Cluster-18670.9954,Cluster-18670.34906,Cluster-18670.56585,Cluster-18670.2347,Cluster-18670.20814,Cluster-18670.12983,Cluster-18670.43238,Cluster-18670.44234,Cluster-18670.33185,Cluster-18670.30006,Cluster-18670.44322,Cluster-18670.44323,Cluster-18670.39437,Cluster-18670.27732,Cluster-18670.38856,Cluster-18670.24750,Cluster-18670.48486,Cluster-18670.19371,C…
GO:0006643	membrane lipid metabolic process	biological_process	0.38696	1	3	327	212	33575	Cluster-18670.41028,Cluster-18670.38224,Cluster-18670.41369
GO:0044391	ribosomal subunit	cellular_component	0.38704	1	1	327	50	33575	Cluster-18670.8749
GO:0006554	lysine catabolic process	biological_process	0.38765	1	2	327	124	33575	Cluster-18670.16531,Cluster-18670.39437
GO:0009068	aspartate family amino acid catabolic process	biological_process	0.38765	1	2	327	124	33575	Cluster-18670.39437,Cluster-18670.16531
GO:0004540	ribonuclease activity	molecular_function	0.38879	1	6	327	499	33575	Cluster-18670.26642,Cluster-18670.14151,Cluster-18670.9954,Cluster-18670.17013,Cluster-18670.24750,Cluster-18670.12839
GO:0010181	FMN binding	molecular_function	0.38938	1	1	327	49	33575	Cluster-18670.49639
GO:0004222	metalloendopeptidase activity	molecular_function	0.38999	1	2	327	132	33575	Cluster-18670.24056,Cluster-18670.49439
GO:0004601	peroxidase activity	molecular_function	0.39034	1	2	327	141	33575	Cluster-18670.40497,Cluster-18670.42054
GO:0006804	obsolete peroxidase reaction	biological_process	0.39034	1	2	327	141	33575	Cluster-18670.42054,Cluster-18670.40497
GO:0000221	vacuolar proton-transporting V-type ATPase, V1 domain	cellular_component	0.39198	1	1	327	43	33575	Cluster-18670.56464
GO:0009110	vitamin biosynthetic process	biological_process	0.39202	1	3	327	208	33575	Cluster-18670.56302,Cluster-18670.41625,Cluster-18670.11674
GO:0042364	water-soluble vitamin biosynthetic process	biological_process	0.39202	1	3	327	208	33575	Cluster-18670.56302,Cluster-18670.41625,Cluster-18670.11674
GO:0002097	tRNA wobble base modification	biological_process	0.39269	1	1	327	45	33575	Cluster-18670.23996
GO:0006749	glutathione metabolic process	biological_process	0.39336	1	1	327	50	33575	Cluster-18670.45168
GO:0016638	oxidoreductase activity, acting on the CH-NH2 group of donors	molecular_function	0.39488	1	1	327	46	33575	Cluster-18670.46766
GO:0004252	serine-type endopeptidase activity	molecular_function	0.3962	1	3	327	222	33575	Cluster-18670.13808,Cluster-18670.30764,Cluster-18670.16266
GO:0006289	nucleotide-excision repair	biological_process	0.39854	1	1	327	47	33575	Cluster-18670.33185
GO:0030258	lipid modification	biological_process	0.39974	1	1	327	54	33575	Cluster-18670.49695
GO:0042196	chlorinated hydrocarbon metabolic process	biological_process	0.39984	1	1	327	45	33575	Cluster-18670.33484
GO:0042197	halogenated hydrocarbon metabolic process	biological_process	0.39984	1	1	327	45	33575	Cluster-18670.33484
GO:0033202	DNA helicase complex	cellular_component	0.4033	1	4	327	293	33575	Cluster-18670.37254,Cluster-18670.20814,Cluster-18670.13262,Cluster-18670.24056
GO:0016772	transferase activity, transferring phosphorus-containing groups	molecular_function	0.40367	1	35	327	3194	33575	Cluster-18670.40815,Cluster-18670.40095,Cluster-18670.41625,Cluster-18670.34242,Cluster-18670.10448,Cluster-18670.52817,Cluster-18670.55394,Cluster-18670.23915,Cluster-18670.31386,Cluster-18670.33830,Cluster-18670.37254,Cluster-18670.43653,Cluster-18670.56302,Cluster-18670.44732,Cluster-18670.20612,Cluster-18670.55779,Cluster-18670.32256,Cluster-18670.13794,Cluster-18670.36414,Cluster-18670.41028…
GO:0008514	organic anion transmembrane transporter activity	molecular_function	0.409	1	1	327	49	33575	Cluster-18670.40095
GO:0005507	copper ion binding	molecular_function	0.41043	1	2	327	151	33575	Cluster-18670.39735,Cluster-18670.46766
GO:0005768	endosome	cellular_component	0.41053	1	1	327	55	33575	Cluster-18670.56468
GO:0016620	oxidoreductase activity, acting on the aldehyde or oxo group of donors, NAD or NADP as acceptor	molecular_function	0.41111	1	1	327	52	33575	Cluster-18670.25977
GO:0006633	fatty acid biosynthetic process	biological_process	0.41196	1	2	327	138	33575	Cluster-18670.16531,Cluster-18670.30013
GO:0051539	4 iron, 4 sulfur cluster binding	molecular_function	0.41246	1	1	327	51	33575	Cluster-18670.1651
GO:1902495	transmembrane transporter complex	cellular_component	0.41297	1	3	327	227	33575	Cluster-18670.12629,Cluster-18670.38060,Cluster-18670.25211
GO:1990351	transporter complex	cellular_component	0.41297	1	3	327	227	33575	Cluster-18670.38060,Cluster-18670.25211,Cluster-18670.12629
GO:0008168	methyltransferase activity	molecular_function	0.4133	1	7	327	588	33575	Cluster-18670.30876,Cluster-18670.50709,Cluster-18670.39437,Cluster-18670.40827,Cluster-18670.29666,Cluster-18670.51381,Cluster-18670.50708
GO:0016485	protein processing	biological_process	0.41348	1	3	327	220	33575	Cluster-18670.24791,Cluster-18670.31418,Cluster-18670.50617
GO:0019087	transformation of host cell by virus	biological_process	0.41367	1	1	327	50	33575	Cluster-18670.36212
GO:0008134	transcription factor binding	molecular_function	0.41702	1	4	327	302	33575	Cluster-18670.43238,Cluster-18670.37254,Cluster-18670.25527,Cluster-18670.20814
GO:0004519	endonuclease activity	molecular_function	0.41744	1	7	327	617	33575	Cluster-18670.12839,Cluster-18670.14151,Cluster-18670.26642,Cluster-18670.9954,Cluster-18670.46758,Cluster-18670.24750,Cluster-18670.17013
GO:0017016	Ras GTPase binding	molecular_function	0.41774	1	1	327	49	33575	Cluster-18670.8749
GO:0031267	small GTPase binding	molecular_function	0.41774	1	1	327	49	33575	Cluster-18670.8749
GO:0051020	GTPase binding	molecular_function	0.41774	1	1	327	49	33575	Cluster-18670.8749
GO:0009605	response to external stimulus	biological_process	0.41912	1	6	327	524	33575	Cluster-18670.29302,Cluster-18670.24858,Cluster-18670.19367,Cluster-18670.14025,Cluster-18670.31386,Cluster-18670.34906
GO:0097588	archaeal or bacterial-type flagellum-dependent cell motility	biological_process	0.41994	1	1	327	57	33575	Cluster-18670.19898
GO:0030243	cellulose metabolic process	biological_process	0.42034	1	1	327	60	33575	Cluster-8781.0
GO:0009252	peptidoglycan biosynthetic process	biological_process	0.42272	1	1	327	51	33575	Cluster-18670.56866
GO:0045333	cellular respiration	biological_process	0.42315	1	4	327	333	33575	Cluster-18670.56451,Cluster-18670.43956,Cluster-18670.43765,Cluster-18670.57401
GO:0019200	carbohydrate kinase activity	molecular_function	0.42382	1	1	327	53	33575	Cluster-18670.13794
GO:0001510	RNA methylation	biological_process	0.42425	1	1	327	52	33575	Cluster-18670.39437
GO:0016471	vacuolar proton-transporting V-type ATPase complex	cellular_component	0.42505	1	1	327	49	33575	Cluster-18670.56464
GO:1901565	organonitrogen compound catabolic process	biological_process	0.42577	1	4	327	312	33575	Cluster-18670.16531,Cluster-18670.38224,Cluster-18670.39437,Cluster-18670.49695
GO:0016042	lipid catabolic process	biological_process	0.42626	1	2	327	135	33575	Cluster-18670.49875,Cluster-18670.49695
GO:0075733	intracellular transport of virus	biological_process	0.42732	1	1	327	57	33575	Cluster-18670.20602
GO:1902583	multi-organism intracellular transport	biological_process	0.42732	1	1	327	57	33575	Cluster-18670.20602
GO:0071824	protein-DNA complex subunit organization	biological_process	0.42796	1	2	327	140	33575	Cluster-18670.19371,Cluster-18670.43238
GO:0035303	regulation of dephosphorylation	biological_process	0.42885	1	1	327	52	33575	Cluster-18670.10448
GO:0035304	regulation of protein dephosphorylation	biological_process	0.42885	1	1	327	52	33575	Cluster-18670.10448
GO:0044282	small molecule catabolic process	biological_process	0.43058	1	3	327	221	33575	Cluster-18670.49695,Cluster-18670.39437,Cluster-18670.16531
GO:0006022	aminoglycan metabolic process	biological_process	0.43392	1	2	327	142	33575	Cluster-18670.38224,Cluster-18670.56866
GO:0006090	pyruvate metabolic process	biological_process	0.43436	1	2	327	148	33575	Cluster-18670.38968,Cluster-18670.13794
GO:0008236	serine-type peptidase activity	molecular_function	0.43626	1	5	327	424	33575	Cluster-18670.30764,Cluster-18670.16266,Cluster-18670.13808,Cluster-18670.38602,Cluster-18670.45978
GO:0017171	serine hydrolase activity	molecular_function	0.43626	1	5	327	424	33575	Cluster-18670.13808,Cluster-18670.38602,Cluster-18670.45978,Cluster-18670.30764,Cluster-18670.16266
GO:0051701	interaction with host	biological_process	0.43669	1	4	327	330	33575	Cluster-18670.20602,Cluster-18670.32256,Cluster-18670.25900,Cluster-18670.36212
GO:0043248	proteasome assembly	biological_process	0.44049	1	1	327	53	33575	Cluster-18670.11860
GO:0008374	O-acyltransferase activity	molecular_function	0.44183	1	1	327	57	33575	Cluster-18670.13057
GO:0016684	oxidoreductase activity, acting on peroxide as acceptor	molecular_function	0.44246	1	2	327	156	33575	Cluster-18670.42054,Cluster-18670.40497
GO:0070925	organelle assembly	biological_process	0.44259	1	2	327	143	33575	Cluster-18670.43238,Cluster-18670.52928
GO:0015718	monocarboxylic acid transport	biological_process	0.44276	1	1	327	56	33575	Cluster-18670.28657
GO:0000270	peptidoglycan metabolic process	biological_process	0.44281	1	1	327	54	33575	Cluster-18670.56866
GO:0000226	microtubule cytoskeleton organization	biological_process	0.44297	1	2	327	151	33575	Cluster-18670.20814,Cluster-18670.52928
GO:0006575	cellular modified amino acid metabolic process	biological_process	0.4433	1	3	327	230	33575	Cluster-18670.45168,Cluster-18670.41625,Cluster-18670.56302
GO:0044459	plasma membrane part	cellular_component	0.44463	1	5	327	435	33575	Cluster-18670.10905,Cluster-18670.12629,Cluster-18670.56493,Cluster-18670.38060,Cluster-18670.25211
GO:0000160	phosphorelay signal transduction system	biological_process	0.44653	1	2	327	137	33575	Cluster-18670.33185,Cluster-18670.37254
GO:0033644	host cell membrane	cellular_component	0.44669	1	1	327	57	33575	Cluster-18670.28657
GO:0044218	other organism cell membrane	cellular_component	0.44669	1	1	327	57	33575	Cluster-18670.28657
GO:0044279	other organism membrane	cellular_component	0.44669	1	1	327	57	33575	Cluster-18670.28657
GO:0007155	cell adhesion	biological_process	0.44709	1	3	327	246	33575	Cluster-18670.38193,Cluster-18670.43238,Cluster-18670.42939
GO:0005774	vacuolar membrane	cellular_component	0.44712	1	1	327	53	33575	Cluster-18670.56464
GO:0044437	vacuolar part	cellular_component	0.44712	1	1	327	53	33575	Cluster-18670.56464
GO:0016888	endodeoxyribonuclease activity, producing 5'-phosphomonoesters	molecular_function	0.44789	1	1	327	63	33575	Cluster-18670.46758
GO:0016298	lipase activity	molecular_function	0.44808	1	1	327	54	33575	Cluster-18670.49875
GO:0005085	guanyl-nucleotide exchange factor activity	molecular_function	0.44892	1	1	327	57	33575	Cluster-18670.8749
GO:0006865	amino acid transport	biological_process	0.45049	1	1	327	56	33575	Cluster-18670.25257
GO:0071103	DNA conformation change	biological_process	0.45059	1	3	327	244	33575	Cluster-18670.41136,Cluster-18670.18005,Cluster-18670.52892
GO:0016741	transferase activity, transferring one-carbon groups	molecular_function	0.45065	1	7	327	610	33575	Cluster-18670.40827,Cluster-18670.29666,Cluster-18670.39437,Cluster-18670.50708,Cluster-18670.51381,Cluster-18670.30876,Cluster-18670.50709
GO:0071704	organic substance metabolic process	biological_process	0.4514	1	157	327	15458	33575	Cluster-18670.41625,Cluster-18670.39686,Cluster-18670.30764,Cluster-18670.23996,Cluster-18670.22562,Cluster-18670.23915,Cluster-18670.54893,Cluster-18670.55394,Cluster-18670.33830,Cluster-18670.25527,Cluster-18670.43653,Cluster-18670.24791,Cluster-18670.46758,Cluster-18670.29633,Cluster-18670.49875,Cluster-18670.27240,Cluster-18670.36119,Cluster-18670.35152,Cluster-18670.41369,Cluster-18670.14054…
GO:0050790	regulation of catalytic activity	biological_process	0.45218	1	4	327	340	33575	Cluster-18670.31418,Cluster-18670.56451,Cluster-18670.8749,Cluster-18670.24791
GO:0071555	cell wall organization	biological_process	0.4523	1	1	327	61	33575	Cluster-18670.33185
GO:0016860	intramolecular oxidoreductase activity	molecular_function	0.45262	1	1	327	58	33575	Cluster-18670.56474
GO:0044769	ATPase activity, coupled to transmembrane movement of ions, rotational mechanism	molecular_function	0.45293	1	1	327	57	33575	Cluster-18670.56464
GO:0008175	tRNA methyltransferase activity	molecular_function	0.45296	1	1	327	57	33575	Cluster-18670.40827
GO:0008092	cytoskeletal protein binding	molecular_function	0.45306	1	4	327	341	33575	Cluster-18670.42891,Cluster-18670.56474,Cluster-18670.32389,Cluster-18670.56451
GO:0032502	developmental process	biological_process	0.4531	1	9	327	829	33575	Cluster-18670.13859,Cluster-18670.34728,Cluster-18670.57401,Cluster-18670.14054,Cluster-18670.11679,Cluster-18670.29754,Cluster-18670.30006,Cluster-18670.41369,Cluster-18670.47413
GO:0046983	protein dimerization activity	molecular_function	0.45463	1	7	327	616	33575	Cluster-18670.11551,Cluster-18670.30313,Cluster-18670.47439,Cluster-18670.37254,Cluster-18670.14092,Cluster-18670.43238,Cluster-18670.27732
GO:1901576	organic substance biosynthetic process	biological_process	0.45663	1	75	327	7340	33575	Cluster-18670.54893,Cluster-18670.43823,Cluster-18670.15594,Cluster-18670.48487,Cluster-18670.23996,Cluster-18670.39686,Cluster-18670.41625,Cluster-18670.30852,Cluster-18670.14054,Cluster-18670.42936,Cluster-18670.33975,Cluster-18670.41369,Cluster-18670.16531,Cluster-18670.36119,Cluster-18670.27240,Cluster-18670.32256,Cluster-18670.46758,Cluster-18670.29633,Cluster-18670.24791,Cluster-18670.25527…
GO:0015980	energy derivation by oxidation of organic compounds	biological_process	0.45749	1	4	327	347	33575	Cluster-18670.43765,Cluster-18670.57401,Cluster-18670.56451,Cluster-18670.43956
GO:0043234	protein complex	cellular_component	0.45777	1	58	327	5559	33575	Cluster-18670.12983,Cluster-18670.13866,Cluster-18670.20814,Cluster-18670.36414,Cluster-18670.13794,Cluster-18670.56585,Cluster-18670.57401,Cluster-18670.13977,Cluster-18670.10932,Cluster-18670.34906,Cluster-18670.2347,Cluster-18670.33185,Cluster-18670.43956,Cluster-18670.30006,Cluster-18670.39189,Cluster-18670.25900,Cluster-18670.44234,Cluster-18670.43238,Cluster-18670.23566,Cluster-18670.26465,…
GO:0065009	regulation of molecular function	biological_process	0.45843	1	4	327	343	33575	Cluster-18670.56451,Cluster-18670.8749,Cluster-18670.24791,Cluster-18670.31418
GO:0009112	nucleobase metabolic process	biological_process	0.45971	1	6	327	519	33575	Cluster-18670.10448,Cluster-18670.41625,Cluster-18670.10932,Cluster-18670.52385,Cluster-18670.56302,Cluster-18670.48487
GO:0005759	mitochondrial matrix	cellular_component	0.46062	1	1	327	60	33575	Cluster-18670.8749
GO:0016787	hydrolase activity	molecular_function	0.46095	1	59	327	5637	33575	Cluster-18670.22715,Cluster-18670.46758,Cluster-18670.49875,Cluster-18670.17013,Cluster-18670.26642,Cluster-18670.41369,Cluster-18670.35152,Cluster-18670.49439,Cluster-18670.39132,Cluster-18670.12839,Cluster-18670.37254,Cluster-18670.56464,Cluster-18670.56302,Cluster-18670.45978,Cluster-18670.20612,Cluster-18670.25672,Cluster-18670.20239,Cluster-8781.0,Cluster-18670.13559,Cluster-18670.54893,Clus…
GO:0006979	response to oxidative stress	biological_process	0.46215	1	2	327	161	33575	Cluster-18670.42054,Cluster-18670.40497
GO:0009273	peptidoglycan-based cell wall biogenesis	biological_process	0.4622	1	1	327	57	33575	Cluster-18670.56866
GO:0006818	hydrogen transport	biological_process	0.46253	1	4	327	340	33575	Cluster-18670.30006,Cluster-18670.56464,Cluster-18670.14025,Cluster-18670.39189
GO:0015992	proton transport	biological_process	0.46253	1	4	327	340	33575	Cluster-18670.56464,Cluster-18670.30006,Cluster-18670.39189,Cluster-18670.14025
GO:1902600	hydrogen ion transmembrane transport	biological_process	0.46253	1	4	327	340	33575	Cluster-18670.39189,Cluster-18670.14025,Cluster-18670.56464,Cluster-18670.30006
GO:0015399	primary active transmembrane transporter activity	molecular_function	0.46314	1	3	327	247	33575	Cluster-18670.56464,Cluster-18670.13262,Cluster-18670.13963
GO:0015405	P-P-bond-hydrolysis-driven transmembrane transporter activity	molecular_function	0.46314	1	3	327	247	33575	Cluster-18670.56464,Cluster-18670.13262,Cluster-18670.13963
GO:0006955	immune response	biological_process	0.46508	1	3	327	247	33575	Cluster-18670.14064,Cluster-18670.20612,Cluster-18670.10905
GO:0010629	negative regulation of gene expression	biological_process	0.46548	1	2	327	161	33575	Cluster-18670.23284,Cluster-18670.56468
GO:0001539	cilium or flagellum-dependent cell motility	biological_process	0.46604	1	1	327	64	33575	Cluster-18670.19898
GO:0016051	carbohydrate biosynthetic process	biological_process	0.46843	1	4	327	359	33575	Cluster-18670.41369,Cluster-18670.13794,Cluster-18670.48487,Cluster-18670.41028
GO:0070838	divalent metal ion transport	biological_process	0.46892	1	2	327	151	33575	Cluster-18670.56302,Cluster-18670.41625
GO:0044038	cell wall macromolecule biosynthetic process	biological_process	0.46933	1	1	327	60	33575	Cluster-18670.56866
GO:0070589	cellular component macromolecule biosynthetic process	biological_process	0.46933	1	1	327	60	33575	Cluster-18670.56866
GO:0033180	proton-transporting V-type ATPase, V1 domain	cellular_component	0.47	1	1	327	56	33575	Cluster-18670.56464
GO:0005773	vacuole	cellular_component	0.47009	1	1	327	58	33575	Cluster-18670.56464
GO:0016651	oxidoreductase activity, acting on NAD(P)H	molecular_function	0.47108	1	2	327	159	33575	Cluster-18670.56451,Cluster-18670.38602
GO:0005815	microtubule organizing center	cellular_component	0.47162	1	1	327	62	33575	Cluster-18670.20814
GO:0007606	sensory perception of chemical stimulus	biological_process	0.47183	1	1	327	60	33575	Cluster-18670.33185
GO:0043414	macromolecule methylation	biological_process	0.47191	1	2	327	149	33575	Cluster-18670.29666,Cluster-18670.39437
GO:0030554	adenyl nucleotide binding	molecular_function	0.47235	1	43	327	4064	33575	Cluster-18670.40815,Cluster-18670.24825,Cluster-18670.40095,Cluster-18670.10448,Cluster-18670.34242,Cluster-18670.41625,Cluster-18670.52817,Cluster-18670.55394,Cluster-18670.31386,Cluster-18670.23915,Cluster-18670.13262,Cluster-18670.33830,Cluster-18670.37254,Cluster-18670.43653,Cluster-18670.56302,Cluster-18670.44732,Cluster-18670.20612,Cluster-18670.25672,Cluster-18670.33153,Cluster-18670.55779…
GO:0005654	nucleoplasm	cellular_component	0.47409	1	6	327	531	33575	Cluster-18670.56585,Cluster-18670.39686,Cluster-18670.44234,Cluster-18670.29986,Cluster-18670.36414,Cluster-18670.13900
GO:0044451	nucleoplasm part	cellular_component	0.47409	1	6	327	531	33575	Cluster-18670.56585,Cluster-18670.39686,Cluster-18670.44234,Cluster-18670.29986,Cluster-18670.13900,Cluster-18670.36414
GO:0000775	chromosome, centromeric region	cellular_component	0.47416	1	3	327	254	33575	Cluster-18670.20814,Cluster-18670.25527,Cluster-18670.43238
GO:0015849	organic acid transport	biological_process	0.47436	1	2	327	152	33575	Cluster-18670.28657,Cluster-18670.25257
GO:0046942	carboxylic acid transport	biological_process	0.47436	1	2	327	152	33575	Cluster-18670.28657,Cluster-18670.25257
GO:0008047	enzyme activator activity	molecular_function	0.47552	1	2	327	158	33575	Cluster-18670.10905,Cluster-18670.18889
GO:0051028	mRNA transport	biological_process	0.47554	1	1	327	56	33575	Cluster-18670.33975
GO:0006323	DNA packaging	biological_process	0.47631	1	2	327	158	33575	Cluster-18670.18005,Cluster-18670.52892
GO:0050801	ion homeostasis	biological_process	0.47677	1	2	327	150	33575	Cluster-18670.56302,Cluster-18670.11066
GO:0055080	cation homeostasis	biological_process	0.47677	1	2	327	150	33575	Cluster-18670.11066,Cluster-18670.56302
GO:0098771	inorganic ion homeostasis	biological_process	0.47677	1	2	327	150	33575	Cluster-18670.11066,Cluster-18670.56302
GO:0051382	kinetochore assembly	biological_process	0.47709	1	1	327	64	33575	Cluster-18670.43238
GO:0051383	kinetochore organization	biological_process	0.47709	1	1	327	64	33575	Cluster-18670.43238
GO:0043934	sporulation	biological_process	0.47745	1	1	327	63	33575	Cluster-18670.41369
GO:0034470	ncRNA processing	biological_process	0.47921	1	6	327	518	33575	Cluster-18670.37254,Cluster-18670.56302,Cluster-18670.20814,Cluster-18670.40827,Cluster-18670.13262,Cluster-18670.23996
GO:0000287	magnesium ion binding	molecular_function	0.48099	1	2	327	152	33575	Cluster-18670.45826,Cluster-18670.22715
GO:0045229	external encapsulating structure organization	biological_process	0.48105	1	1	327	67	33575	Cluster-18670.33185
GO:0004803	transposase activity	molecular_function	0.48106	1	2	327	154	33575	Cluster-18670.19372,Cluster-18670.44323
GO:0038023	signaling receptor activity	molecular_function	0.48174	1	4	327	336	33575	Cluster-18670.33138,Cluster-18670.49439,Cluster-18670.37254,Cluster-18670.33185
GO:0018874	benzoate metabolic process	biological_process	0.48188	1	1	327	59	33575	Cluster-18670.16531
GO:0005525	GTP binding	molecular_function	0.48278	1	7	327	627	33575	Cluster-18670.52892,Cluster-18670.20814,Cluster-18670.25632,Cluster-18670.21724,Cluster-18670.10448,Cluster-18670.13396,Cluster-18670.13262
GO:0016782	transferase activity, transferring sulfur-containing groups	molecular_function	0.48405	1	1	327	66	33575	Cluster-18670.1651
GO:0010038	response to metal ion	biological_process	0.48472	1	1	327	61	33575	Cluster-18670.58485
GO:0044249	cellular biosynthetic process	biological_process	0.48609	1	72	327	7099	33575	Cluster-18670.57267,Cluster-18670.57381,Cluster-18670.13057,Cluster-18670.29186,Cluster-18670.40095,Cluster-18670.11674,Cluster-18670.10448,Cluster-18670.38224,Cluster-18670.31022,Cluster-18670.56451,Cluster-18670.29986,Cluster-18670.56302,Cluster-18670.20612,Cluster-18670.25672,Cluster-18670.56866,Cluster-18670.26642,Cluster-18670.19898,Cluster-18670.52929,Cluster-18670.12983,Cluster-18670.20814…
GO:0004523	RNA-DNA hybrid ribonuclease activity	molecular_function	0.48723	1	4	327	364	33575	Cluster-18670.26642,Cluster-18670.14151,Cluster-18670.9954,Cluster-18670.24750
GO:0016893	endonuclease activity, active with either ribo- or deoxyribonucleic acids and producing 5'-phosphomonoesters	molecular_function	0.48839	1	5	327	466	33575	Cluster-18670.26642,Cluster-18670.14151,Cluster-18670.9954,Cluster-18670.24750,Cluster-18670.46758
GO:0043231	intracellular membrane-bounded organelle	cellular_component	0.48846	1	45	327	4335	33575	Cluster-18670.26465,Cluster-18670.49695,Cluster-18670.48486,Cluster-18670.39437,Cluster-18670.38856,Cluster-18670.44322,Cluster-18670.13900,Cluster-18670.14025,Cluster-18670.26466,Cluster-18670.19371,Cluster-18670.13978,Cluster-18670.36414,Cluster-18670.13866,Cluster-18670.20814,Cluster-18670.13977,Cluster-18670.57401,Cluster-18670.56585,Cluster-18670.13963,Cluster-18670.56468,Cluster-18670.30006…
GO:0044707	single-multicellular organism process	biological_process	0.48853	1	9	327	848	33575	Cluster-18670.29754,Cluster-18670.30006,Cluster-18670.14054,Cluster-18670.11679,Cluster-18670.33185,Cluster-18670.47413,Cluster-18670.34728,Cluster-18670.13859,Cluster-18670.57401
GO:0004871	signal transducer activity	molecular_function	0.48977	1	4	327	339	33575	Cluster-18670.49439,Cluster-18670.33138,Cluster-18670.33185,Cluster-18670.37254
GO:0016645	oxidoreductase activity, acting on the CH-NH group of donors	molecular_function	0.49221	1	1	327	65	33575	Cluster-18670.40827
GO:0008237	metallopeptidase activity	molecular_function	0.49268	1	2	327	161	33575	Cluster-18670.24056,Cluster-18670.49439
GO:0022610	biological adhesion	biological_process	0.49311	1	3	327	266	33575	Cluster-18670.38193,Cluster-18670.43238,Cluster-18670.42939
GO:0042623	ATPase activity, coupled	molecular_function	0.49334	1	3	327	257	33575	Cluster-18670.56464,Cluster-18670.41136,Cluster-18670.13262
GO:0006304	DNA modification	biological_process	0.49368	1	1	327	66	33575	Cluster-18670.46758
GO:0019058	viral life cycle	biological_process	0.49502	1	7	327	648	33575	Cluster-18670.18005,Cluster-18670.20602,Cluster-18670.10932,Cluster-18670.50617,Cluster-18670.37254,Cluster-18670.52892,Cluster-18670.22715
GO:0006310	DNA recombination	biological_process	0.49506	1	7	327	620	33575	Cluster-18670.37254,Cluster-18670.20814,Cluster-18670.44323,Cluster-18670.19372,Cluster-18670.13262,Cluster-18670.24056,Cluster-18670.13396
GO:0006508	proteolysis	biological_process	0.49575	1	15	327	1401	33575	Cluster-18670.45978,Cluster-18670.24791,Cluster-18670.13808,Cluster-18670.26748,Cluster-18670.50617,Cluster-18670.58332,Cluster-18670.30764,Cluster-18670.36140,Cluster-18670.20239,Cluster-18670.38602,Cluster-18670.31418,Cluster-18670.16266,Cluster-18670.24056,Cluster-18670.41369,Cluster-18670.49439
GO:0034728	nucleosome organization	biological_process	0.49619	1	1	327	65	33575	Cluster-18670.19371
GO:0043227	membrane-bounded organelle	cellular_component	0.49754	1	45	327	4351	33575	Cluster-18670.13900,Cluster-18670.26466,Cluster-18670.13978,Cluster-18670.19371,Cluster-18670.14025,Cluster-18670.26465,Cluster-18670.44322,Cluster-18670.39437,Cluster-18670.38856,Cluster-18670.49695,Cluster-18670.48486,Cluster-18670.33185,Cluster-18670.30006,Cluster-18670.25900,Cluster-18670.43652,Cluster-18670.39189,Cluster-18670.43238,Cluster-18670.44234,Cluster-18670.13866,Cluster-18670.20814…
GO:0048731	system development	biological_process	0.4991	1	2	327	165	33575	Cluster-18670.47413,Cluster-18670.13859
GO:0032561	guanyl ribonucleotide binding	molecular_function	0.49976	1	7	327	638	33575	Cluster-18670.52892,Cluster-18670.20814,Cluster-18670.25632,Cluster-18670.21724,Cluster-18670.13262,Cluster-18670.13396,Cluster-18670.10448
GO:0098772	molecular function regulator	molecular_function	0.50127	1	10	327	963	33575	Cluster-18670.43238,Cluster-18670.14523,Cluster-18670.25719,Cluster-18670.18889,Cluster-18670.15218,Cluster-18670.20253,Cluster-18670.8749,Cluster-18670.10905,Cluster-18670.13721,Cluster-18670.25538
GO:0032324	molybdopterin cofactor biosynthetic process	biological_process	0.50142	1	1	327	64	33575	Cluster-18670.27240
GO:0043545	molybdopterin cofactor metabolic process	biological_process	0.50142	1	1	327	64	33575	Cluster-18670.27240
GO:0043087	regulation of GTPase activity	biological_process	0.50337	1	1	327	67	33575	Cluster-18670.8749
GO:0006024	glycosaminoglycan biosynthetic process	biological_process	0.50357	1	1	327	65	33575	Cluster-18670.56866
GO:0022804	active transmembrane transporter activity	molecular_function	0.50448	1	5	327	452	33575	Cluster-18670.13262,Cluster-18670.13963,Cluster-18670.40095,Cluster-18670.34586,Cluster-18670.56464
GO:0005783	endoplasmic reticulum	cellular_component	0.50526	1	6	327	545	33575	Cluster-18670.43238,Cluster-18670.13977,Cluster-18670.13978,Cluster-18670.26466,Cluster-18670.38224,Cluster-18670.26465
GO:0006839	mitochondrial transport	biological_process	0.50762	1	1	327	64	33575	Cluster-18670.28657
GO:0005543	phospholipid binding	molecular_function	0.50809	1	1	327	68	33575	Cluster-18670.37295
GO:0016709	oxidoreductase activity, acting on paired donors, with incorporation or reduction of molecular oxygen, NAD(P)H as one donor, and incorporation of one atom of oxygen	molecular_function	0.50859	1	1	327	67	33575	Cluster-18670.27240
GO:0098687	chromosomal region	cellular_component	0.51015	1	3	327	268	33575	Cluster-18670.43238,Cluster-18670.25527,Cluster-18670.20814
GO:0003697	single-stranded DNA binding	molecular_function	0.51054	1	1	327	68	33575	Cluster-18670.41625
GO:0016579	protein deubiquitination	biological_process	0.51073	1	1	327	62	33575	Cluster-18670.20239
GO:0036459	ubiquitinyl hydrolase activity	molecular_function	0.51073	1	1	327	62	33575	Cluster-18670.20239
GO:0070646	protein modification by small protein removal	biological_process	0.51073	1	1	327	62	33575	Cluster-18670.20239
GO:0004872	receptor activity	molecular_function	0.51143	1	4	327	351	33575	Cluster-18670.33185,Cluster-18670.37254,Cluster-18670.49439,Cluster-18670.33138
GO:0009507	chloroplast	cellular_component	0.51416	1	1	327	77	33575	Cluster-18670.13963
GO:0009536	plastid	cellular_component	0.51416	1	1	327	77	33575	Cluster-18670.13963
GO:0006098	pentose-phosphate shunt	biological_process	0.51427	1	1	327	69	33575	Cluster-18670.13794
GO:0048878	chemical homeostasis	biological_process	0.51505	1	2	327	161	33575	Cluster-18670.56302,Cluster-18670.11066
GO:0006805	xenobiotic metabolic process	biological_process	0.5155	1	1	327	63	33575	Cluster-18670.33484
GO:0009410	response to xenobiotic stimulus	biological_process	0.5155	1	1	327	63	33575	Cluster-18670.33484
GO:0071466	cellular response to xenobiotic stimulus	biological_process	0.5155	1	1	327	63	33575	Cluster-18670.33484
GO:0035639	purine ribonucleoside triphosphate binding	molecular_function	0.51588	1	42	327	4011	33575	Cluster-18670.41136,Cluster-18670.25632,Cluster-18670.56578,Cluster-18670.50393,Cluster-18670.24056,Cluster-18670.13396,Cluster-18670.29003,Cluster-18670.21724,Cluster-18670.29002,Cluster-18670.45168,Cluster-18670.22564,Cluster-18670.41028,Cluster-18670.20814,Cluster-18670.36414,Cluster-18670.47413,Cluster-18670.27793,Cluster-18670.52892,Cluster-18670.51386,Cluster-18670.45129,Cluster-18670.39032…
GO:0023041	neuronal signal transduction	biological_process	0.51616	1	1	327	68	33575	Cluster-18670.43238
GO:0009308	amine metabolic process	biological_process	0.51699	1	3	327	260	33575	Cluster-18670.16531,Cluster-18670.46766,Cluster-18670.20814
GO:0019001	guanyl nucleotide binding	molecular_function	0.51817	1	7	327	649	33575	Cluster-18670.52892,Cluster-18670.21724,Cluster-18670.20814,Cluster-18670.25632,Cluster-18670.13396,Cluster-18670.10448,Cluster-18670.13262
GO:0060089	molecular transducer activity	molecular_function	0.51926	1	4	327	354	33575	Cluster-18670.37254,Cluster-18670.33185,Cluster-18670.33138,Cluster-18670.49439
GO:0070069	cytochrome complex	cellular_component	0.52157	1	2	327	175	33575	Cluster-18670.43765,Cluster-18670.43956
GO:0032559	adenyl ribonucleotide binding	molecular_function	0.52175	1	42	327	4041	33575	Cluster-18670.41028,Cluster-18670.20814,Cluster-18670.36414,Cluster-18670.22564,Cluster-18670.45168,Cluster-18670.45129,Cluster-18670.39032,Cluster-18670.52892,Cluster-18670.51386,Cluster-18670.27793,Cluster-18670.47413,Cluster-18670.25632,Cluster-18670.50393,Cluster-18670.56578,Cluster-18670.41136,Cluster-18670.21724,Cluster-18670.29002,Cluster-18670.29003,Cluster-18670.24056,Cluster-18670.13396…
GO:0015711	organic anion transport	biological_process	0.52248	1	2	327	166	33575	Cluster-18670.28657,Cluster-18670.25257
GO:0051346	negative regulation of hydrolase activity	biological_process	0.5233	1	1	327	78	33575	Cluster-18670.56451
GO:0006023	aminoglycan biosynthetic process	biological_process	0.52343	1	1	327	70	33575	Cluster-18670.56866
GO:0043900	regulation of multi-organism process	biological_process	0.52358	1	1	327	75	33575	Cluster-18670.11679
GO:0046486	glycerolipid metabolic process	biological_process	0.52392	1	3	327	253	33575	Cluster-18670.38224,Cluster-18670.49875,Cluster-18670.13057
GO:0003006	developmental process involved in reproduction	biological_process	0.52612	1	2	327	182	33575	Cluster-18670.13859,Cluster-18670.30006
GO:0006026	aminoglycan catabolic process	biological_process	0.52621	1	1	327	72	33575	Cluster-18670.38224
GO:0019682	glyceraldehyde-3-phosphate metabolic process	biological_process	0.52625	1	1	327	71	33575	Cluster-18670.13794
GO:0051273	beta-glucan metabolic process	biological_process	0.5271	1	1	327	78	33575	Cluster-8781.0
GO:0006338	chromatin remodeling	biological_process	0.52759	1	1	327	73	33575	Cluster-18670.19371
GO:0016278	lysine N-methyltransferase activity	molecular_function	0.5279	1	1	327	70	33575	Cluster-18670.39437
GO:0016279	protein-lysine N-methyltransferase activity	molecular_function	0.5279	1	1	327	70	33575	Cluster-18670.39437
GO:0018024	histone-lysine N-methyltransferase activity	molecular_function	0.5279	1	1	327	70	33575	Cluster-18670.39437
GO:0042054	histone methyltransferase activity	molecular_function	0.5279	1	1	327	70	33575	Cluster-18670.39437
GO:0006814	sodium ion transport	biological_process	0.53097	1	2	327	180	33575	Cluster-18670.38968,Cluster-18670.56451
GO:0003916	DNA topoisomerase activity	molecular_function	0.53255	1	1	327	75	33575	Cluster-18670.41136
GO:0008757	S-adenosylmethionine-dependent methyltransferase activity	molecular_function	0.53388	1	2	327	169	33575	Cluster-18670.40827,Cluster-18670.39437
GO:0071554	cell wall organization or biogenesis	biological_process	0.53831	1	2	327	179	33575	Cluster-18670.56866,Cluster-18670.33185
GO:0007600	sensory perception	biological_process	0.53835	1	1	327	73	33575	Cluster-18670.33185
GO:0050877	neurological system process	biological_process	0.53835	1	1	327	73	33575	Cluster-18670.33185
GO:0097367	carbohydrate derivative binding	molecular_function	0.53888	1	46	327	4466	33575	Cluster-18670.41028,Cluster-18670.20814,Cluster-18670.36414,Cluster-18670.22564,Cluster-18670.45168,Cluster-18670.45129,Cluster-18670.39032,Cluster-18670.52892,Cluster-18670.51386,Cluster-18670.27793,Cluster-18670.47413,Cluster-18670.25632,Cluster-18670.50393,Cluster-18670.56578,Cluster-18670.41136,Cluster-18670.21724,Cluster-18670.29002,Cluster-18670.29003,Cluster-18670.24056,Cluster-18670.13396…
GO:0022402	cell cycle process	biological_process	0.54002	1	4	327	386	33575	Cluster-18670.20814,Cluster-18670.52928,Cluster-18670.33975,Cluster-18670.32389
GO:0000776	kinetochore	cellular_component	0.54045	1	2	327	176	33575	Cluster-18670.20814,Cluster-18670.43238
GO:0051604	protein maturation	biological_process	0.54052	1	3	327	268	33575	Cluster-18670.24791,Cluster-18670.31418,Cluster-18670.50617
GO:0008608	attachment of spindle microtubules to kinetochore	biological_process	0.54104	1	1	327	74	33575	Cluster-18670.20814
GO:0051156	glucose 6-phosphate metabolic process	biological_process	0.5413	1	1	327	75	33575	Cluster-18670.13794
GO:0019076	viral release from host cell	biological_process	0.54138	1	1	327	77	33575	Cluster-18670.20602
GO:0009966	regulation of signal transduction	biological_process	0.54173	1	2	327	172	33575	Cluster-18670.14064,Cluster-18670.20612
GO:0005746	mitochondrial respiratory chain	cellular_component	0.54318	1	1	327	76	33575	Cluster-18670.57401
GO:0043168	anion binding	molecular_function	0.54368	1	50	327	4841	33575	Cluster-18670.37295,Cluster-18670.47413,Cluster-18670.27793,Cluster-18670.52892,Cluster-18670.51386,Cluster-18670.39032,Cluster-18670.45129,Cluster-18670.45168,Cluster-18670.22564,Cluster-18670.36414,Cluster-18670.41028,Cluster-18670.20814,Cluster-18670.13396,Cluster-18670.54328,Cluster-18670.24056,Cluster-18670.29003,Cluster-18670.29002,Cluster-18670.12661,Cluster-18670.21724,Cluster-18670.41136…
GO:0009892	negative regulation of metabolic process	biological_process	0.54374	1	3	327	297	33575	Cluster-18670.56468,Cluster-18670.23284,Cluster-18670.56451
GO:0017080	sodium channel regulator activity	molecular_function	0.54414	1	1	327	76	33575	Cluster-18670.25538
GO:0019871	sodium channel inhibitor activity	molecular_function	0.54414	1	1	327	76	33575	Cluster-18670.25538
GO:0051186	cofactor metabolic process	biological_process	0.54512	1	7	327	663	33575	Cluster-18670.41625,Cluster-18670.31022,Cluster-18670.49695,Cluster-18670.27240,Cluster-18670.56302,Cluster-18670.13794,Cluster-18670.56451
GO:0044281	small molecule metabolic process	biological_process	0.54551	1	30	327	2928	33575	Cluster-18670.48487,Cluster-18670.33484,Cluster-18670.13794,Cluster-18670.41625,Cluster-18670.10932,Cluster-18670.57401,Cluster-18670.10448,Cluster-18670.11674,Cluster-18670.30013,Cluster-18670.43956,Cluster-18670.30006,Cluster-18670.45826,Cluster-18670.39189,Cluster-18670.27793,Cluster-18670.56302,Cluster-18670.52385,Cluster-18670.39217,Cluster-18670.56451,Cluster-18670.56464,Cluster-18670.25672…
GO:0006550	isoleucine catabolic process	biological_process	0.5466	1	1	327	72	33575	Cluster-18670.16531
GO:0006552	leucine catabolic process	biological_process	0.5466	1	1	327	72	33575	Cluster-18670.16531
GO:0006574	valine catabolic process	biological_process	0.5466	1	1	327	72	33575	Cluster-18670.16531
GO:0009083	branched-chain amino acid catabolic process	biological_process	0.5466	1	1	327	72	33575	Cluster-18670.16531
GO:0046914	transition metal ion binding	molecular_function	0.54745	1	28	327	2761	33575	Cluster-18670.56795,Cluster-18670.44379,Cluster-18670.57381,Cluster-18670.42308,Cluster-18670.39735,Cluster-18670.13866,Cluster-18670.37627,Cluster-18670.12863,Cluster-18670.18537,Cluster-18670.16399,Cluster-18670.25900,Cluster-18670.29932,Cluster-18670.19372,Cluster-18670.44234,Cluster-8781.0,Cluster-18670.30006,Cluster-18670.27732,Cluster-18670.46766,Cluster-18670.28415,Cluster-18670.56464,Clus…
GO:0016616	oxidoreductase activity, acting on the CH-OH group of donors, NAD or NADP as acceptor	molecular_function	0.54786	1	3	327	269	33575	Cluster-18670.16531,Cluster-18670.11674,Cluster-18670.23716
GO:0006265	DNA topological change	biological_process	0.54928	1	1	327	79	33575	Cluster-18670.41136
GO:0051189	prosthetic group metabolic process	biological_process	0.5506	1	1	327	74	33575	Cluster-18670.27240
GO:0019068	virion assembly	biological_process	0.55078	1	2	327	182	33575	Cluster-18670.18005,Cluster-18670.52892
GO:0051301	cell division	biological_process	0.55102	1	2	327	184	33575	Cluster-18670.33975,Cluster-18670.32389
GO:0007610	behavior	biological_process	0.55282	1	1	327	81	33575	Cluster-18670.26011
GO:0098588	bounding membrane of organelle	cellular_component	0.55412	1	8	327	761	33575	Cluster-18670.44322,Cluster-18670.56464,Cluster-18670.43238,Cluster-18670.46758,Cluster-18670.43652,Cluster-18670.52929,Cluster-18670.38224,Cluster-18670.33975
GO:0006553	lysine metabolic process	biological_process	0.55419	1	2	327	169	33575	Cluster-18670.39437,Cluster-18670.16531
GO:0015291	secondary active transmembrane transporter activity	molecular_function	0.55444	1	2	327	174	33575	Cluster-18670.40095,Cluster-18670.34586
GO:0019829	cation-transporting ATPase activity	molecular_function	0.55696	1	1	327	79	33575	Cluster-18670.56464
GO:0042625	ATPase activity, coupled to transmembrane movement of ions	molecular_function	0.55696	1	1	327	79	33575	Cluster-18670.56464
GO:1901606	alpha-amino acid catabolic process	biological_process	0.56056	1	2	327	173	33575	Cluster-18670.16531,Cluster-18670.39437
GO:0032259	methylation	biological_process	0.56174	1	2	327	176	33575	Cluster-18670.29666,Cluster-18670.39437
GO:0008276	protein methyltransferase activity	molecular_function	0.5623	1	1	327	78	33575	Cluster-18670.39437
GO:0004197	cysteine-type endopeptidase activity	molecular_function	0.56273	1	2	327	184	33575	Cluster-18670.26748,Cluster-18670.36140
GO:0016791	phosphatase activity	molecular_function	0.56316	1	3	327	272	33575	Cluster-18670.18889,Cluster-18670.31610,Cluster-18670.33484
GO:0006739	NADP metabolic process	biological_process	0.56363	1	1	327	79	33575	Cluster-18670.13794
GO:0004520	endodeoxyribonuclease activity	molecular_function	0.56471	1	1	327	86	33575	Cluster-18670.46758
GO:0044238	primary metabolic process	biological_process	0.56479	1	149	327	14920	33575	Cluster-18670.52817,Cluster-18670.34242,Cluster-18670.50617,Cluster-18670.36140,Cluster-18670.43353,Cluster-18670.43823,Cluster-18670.48487,Cluster-18670.15594,Cluster-18670.33975,Cluster-18670.16531,Cluster-18670.32256,Cluster-18670.42936,Cluster-18670.29302,Cluster-18670.24664,Cluster-18670.50404,Cluster-18670.56474,Cluster-18670.37254,Cluster-18670.45826,Cluster-18670.39032,Cluster-18670.23716…
GO:0009636	response to toxic substance	biological_process	0.56552	1	1	327	77	33575	Cluster-18670.58485
GO:0034453	microtubule anchoring	biological_process	0.56569	1	1	327	80	33575	Cluster-18670.20814
GO:0000940	condensed chromosome outer kinetochore	cellular_component	0.56581	1	1	327	82	33575	Cluster-18670.20814
GO:0000942	condensed nuclear chromosome outer kinetochore	cellular_component	0.56581	1	1	327	82	33575	Cluster-18670.20814
GO:0042729	DASH complex	cellular_component	0.56581	1	1	327	82	33575	Cluster-18670.20814
GO:0010646	regulation of cell communication	biological_process	0.56655	1	2	327	181	33575	Cluster-18670.14064,Cluster-18670.20612
GO:0034660	ncRNA metabolic process	biological_process	0.56665	1	7	327	667	33575	Cluster-18670.37254,Cluster-18670.56302,Cluster-18670.20814,Cluster-18670.40827,Cluster-18670.13262,Cluster-18670.25672,Cluster-18670.23996
GO:0006000	fructose metabolic process	biological_process	0.56726	1	1	327	82	33575	Cluster-18670.13794
GO:0006096	glycolytic process	biological_process	0.5701	1	1	327	84	33575	Cluster-18670.13794
GO:0006165	nucleoside diphosphate phosphorylation	biological_process	0.5701	1	1	327	84	33575	Cluster-18670.13794
GO:0006757	ATP generation from ADP	biological_process	0.5701	1	1	327	84	33575	Cluster-18670.13794
GO:0009135	purine nucleoside diphosphate metabolic process	biological_process	0.5701	1	1	327	84	33575	Cluster-18670.13794
GO:0009179	purine ribonucleoside diphosphate metabolic process	biological_process	0.5701	1	1	327	84	33575	Cluster-18670.13794
GO:0009185	ribonucleoside diphosphate metabolic process	biological_process	0.5701	1	1	327	84	33575	Cluster-18670.13794
GO:0046031	ADP metabolic process	biological_process	0.5701	1	1	327	84	33575	Cluster-18670.13794
GO:0046939	nucleotide phosphorylation	biological_process	0.5701	1	1	327	84	33575	Cluster-18670.13794
GO:0008137	NADH dehydrogenase (ubiquinone) activity	molecular_function	0.57076	1	1	327	86	33575	Cluster-18670.56451
GO:0050136	NADH dehydrogenase (quinone) activity	molecular_function	0.57076	1	1	327	86	33575	Cluster-18670.56451
GO:0070840	dynein complex binding	molecular_function	0.57294	1	1	327	83	33575	Cluster-18670.43238
GO:0009057	macromolecule catabolic process	biological_process	0.57328	1	6	327	591	33575	Cluster-18670.46758,Cluster-18670.38339,Cluster-18670.43353,Cluster-18670.41786,Cluster-18670.38224,Cluster-8781.0
GO:0006366	transcription from RNA polymerase II promoter	biological_process	0.57362	1	4	327	393	33575	Cluster-18670.39686,Cluster-18670.29633,Cluster-18670.29986,Cluster-18670.13900
GO:0009058	biosynthetic process	biological_process	0.57433	1	75	327	7549	33575	Cluster-18670.54893,Cluster-18670.15594,Cluster-18670.48487,Cluster-18670.43823,Cluster-18670.39686,Cluster-18670.41625,Cluster-18670.23996,Cluster-18670.14054,Cluster-18670.30852,Cluster-18670.42936,Cluster-18670.36119,Cluster-18670.16531,Cluster-18670.33975,Cluster-18670.41369,Cluster-18670.29633,Cluster-18670.46758,Cluster-18670.32256,Cluster-18670.27240,Cluster-18670.24791,Cluster-18670.37254…
GO:0036094	small molecule binding	molecular_function	0.57534	1	50	327	4889	33575	Cluster-18670.40815,Cluster-18670.24825,Cluster-18670.40095,Cluster-18670.10448,Cluster-18670.34242,Cluster-18670.50326,Cluster-18670.49639,Cluster-18670.41625,Cluster-18670.52817,Cluster-18670.55394,Cluster-18670.31386,Cluster-18670.23915,Cluster-18670.31022,Cluster-18670.13262,Cluster-18670.33830,Cluster-18670.37254,Cluster-18670.43653,Cluster-18670.56302,Cluster-18670.44732,Cluster-18670.42044…
GO:0048037	cofactor binding	molecular_function	0.57759	1	8	327	766	33575	Cluster-18670.46766,Cluster-18670.39217,Cluster-18670.23716,Cluster-18670.49639,Cluster-18670.42044,Cluster-18670.12661,Cluster-18670.54328,Cluster-18670.27240
GO:0016891	endoribonuclease activity, producing 5'-phosphomonoesters	molecular_function	0.5793	1	4	327	407	33575	Cluster-18670.26642,Cluster-18670.14151,Cluster-18670.9954,Cluster-18670.24750
GO:0023051	regulation of signaling	biological_process	0.58043	1	2	327	186	33575	Cluster-18670.20612,Cluster-18670.14064
GO:0034508	centromere complex assembly	biological_process	0.58057	1	1	327	84	33575	Cluster-18670.43238
GO:0004867	serine-type endopeptidase inhibitor activity	molecular_function	0.58467	1	1	327	89	33575	Cluster-18670.20253
GO:0098796	membrane protein complex	cellular_component	0.58722	1	16	327	1616	33575	Cluster-18670.12629,Cluster-18670.10448,Cluster-18670.57401,Cluster-18670.56585,Cluster-18670.39189,Cluster-18670.43956,Cluster-18670.30006,Cluster-18670.20612,Cluster-18670.10905,Cluster-18670.56464,Cluster-18670.38060,Cluster-18670.52929,Cluster-18670.46758,Cluster-18670.14025,Cluster-18670.43765,Cluster-18670.25211
GO:0019080	viral gene expression	biological_process	0.58754	1	1	327	84	33575	Cluster-18670.50617
GO:0004175	endopeptidase activity	molecular_function	0.59092	1	8	327	799	33575	Cluster-18670.13808,Cluster-18670.26748,Cluster-18670.30764,Cluster-18670.36140,Cluster-18670.16266,Cluster-18670.24056,Cluster-18670.41369,Cluster-18670.49439
GO:0003682	chromatin binding	molecular_function	0.59225	1	1	327	87	33575	Cluster-18670.25527
GO:0065008	regulation of biological quality	biological_process	0.59228	1	10	327	1021	33575	Cluster-18670.11066,Cluster-18670.23716,Cluster-18670.56302,Cluster-18670.36212,Cluster-18670.43419,Cluster-18670.25900,Cluster-18670.35152,Cluster-18670.43418,Cluster-18670.32256,Cluster-18670.56588
GO:0015081	sodium ion transmembrane transporter activity	molecular_function	0.59353	1	1	327	89	33575	Cluster-18670.38968
GO:0006549	isoleucine metabolic process	biological_process	0.5939	1	1	327	82	33575	Cluster-18670.16531
GO:0006573	valine metabolic process	biological_process	0.5939	1	1	327	82	33575	Cluster-18670.16531
GO:0044036	cell wall macromolecule metabolic process	biological_process	0.59574	1	1	327	89	33575	Cluster-18670.56866
GO:0000152	nuclear ubiquitin ligase complex	cellular_component	0.59617	1	3	327	293	33575	Cluster-18670.25900,Cluster-18670.29302,Cluster-18670.13866
GO:0005680	anaphase-promoting complex	cellular_component	0.59617	1	3	327	293	33575	Cluster-18670.29302,Cluster-18670.13866,Cluster-18670.25900
GO:0000778	condensed nuclear chromosome kinetochore	cellular_component	0.59667	1	1	327	89	33575	Cluster-18670.20814
GO:0000780	condensed nuclear chromosome, centromeric region	cellular_component	0.59667	1	1	327	89	33575	Cluster-18670.20814
GO:0003954	NADH dehydrogenase activity	molecular_function	0.59698	1	1	327	92	33575	Cluster-18670.56451
GO:0006497	protein lipidation	biological_process	0.59765	1	1	327	80	33575	Cluster-18670.38224
GO:0006505	GPI anchor metabolic process	biological_process	0.59765	1	1	327	80	33575	Cluster-18670.38224
GO:0006506	GPI anchor biosynthetic process	biological_process	0.59765	1	1	327	80	33575	Cluster-18670.38224
GO:0006661	phosphatidylinositol biosynthetic process	biological_process	0.59765	1	1	327	80	33575	Cluster-18670.38224
GO:0042537	benzene-containing compound metabolic process	biological_process	0.59777	1	1	327	80	33575	Cluster-18670.16531
GO:0043233	organelle lumen	cellular_component	0.59905	1	11	327	1114	33575	Cluster-18670.39437,Cluster-18670.10448,Cluster-18670.56585,Cluster-18670.39686,Cluster-18670.36414,Cluster-18670.25527,Cluster-18670.29986,Cluster-18670.20814,Cluster-18670.44234,Cluster-18670.13900,Cluster-18670.8749
GO:0070013	intracellular organelle lumen	cellular_component	0.59905	1	11	327	1114	33575	Cluster-18670.36414,Cluster-18670.25527,Cluster-18670.29986,Cluster-18670.20814,Cluster-18670.39437,Cluster-18670.10448,Cluster-18670.56585,Cluster-18670.39686,Cluster-18670.13900,Cluster-18670.8749,Cluster-18670.44234
GO:0009063	cellular amino acid catabolic process	biological_process	0.6002	1	2	327	187	33575	Cluster-18670.16531,Cluster-18670.39437
GO:0008080	N-acetyltransferase activity	molecular_function	0.6002	1	1	327	87	33575	Cluster-18670.44234
GO:0009132	nucleoside diphosphate metabolic process	biological_process	0.60045	1	1	327	90	33575	Cluster-18670.13794
GO:0010467	gene expression	biological_process	0.60153	1	56	327	5707	33575	Cluster-18670.40827,Cluster-18670.40095,Cluster-18670.29186,Cluster-18670.39686,Cluster-18670.11674,Cluster-18670.50617,Cluster-18670.10448,Cluster-18670.23996,Cluster-18670.15594,Cluster-18670.57267,Cluster-18670.43823,Cluster-18670.57381,Cluster-18670.54893,Cluster-18670.13262,Cluster-18670.50404,Cluster-18670.25672,Cluster-18670.24664,Cluster-18670.37254,Cluster-18670.25527,Cluster-18670.56302…
GO:0016462	pyrophosphatase activity	molecular_function	0.60222	1	16	327	1605	33575	Cluster-18670.40815,Cluster-18670.20814,Cluster-18670.10448,Cluster-18670.41625,Cluster-18670.52892,Cluster-18670.13262,Cluster-18670.45826,Cluster-18670.25632,Cluster-18670.56302,Cluster-18670.56464,Cluster-18670.37254,Cluster-18670.41136,Cluster-18670.20612,Cluster-18670.21724,Cluster-18670.22715,Cluster-18670.24056
GO:0031461	cullin-RING ubiquitin ligase complex	cellular_component	0.60402	1	3	327	297	33575	Cluster-18670.25900,Cluster-18670.29302,Cluster-18670.13866
GO:0006013	mannose metabolic process	biological_process	0.60574	1	1	327	93	33575	Cluster-18670.13794
GO:0005737	cytoplasm	cellular_component	0.60638	1	36	327	3720	33575	Cluster-18670.30006,Cluster-18670.20790,Cluster-18670.43238,Cluster-18670.45826,Cluster-18670.39189,Cluster-18670.43652,Cluster-18670.13794,Cluster-18670.56468,Cluster-18670.57401,Cluster-18670.13977,Cluster-18670.13963,Cluster-18670.14025,Cluster-18670.26466,Cluster-18670.13978,Cluster-18670.25538,Cluster-18670.26465,Cluster-18670.23566,Cluster-18670.49695,Cluster-18670.39437,Cluster-18670.38856…
GO:0000123	histone acetyltransferase complex	cellular_component	0.61037	1	1	327	88	33575	Cluster-18670.44234
GO:0031974	membrane-enclosed lumen	cellular_component	0.61189	1	11	327	1126	33575	Cluster-18670.56585,Cluster-18670.10448,Cluster-18670.39686,Cluster-18670.39437,Cluster-18670.29986,Cluster-18670.20814,Cluster-18670.36414,Cluster-18670.25527,Cluster-18670.44234,Cluster-18670.8749,Cluster-18670.13900
GO:0006820	anion transport	biological_process	0.61348	1	3	327	300	33575	Cluster-18670.25257,Cluster-18670.28657,Cluster-18670.34586
GO:0005516	calmodulin binding	molecular_function	0.61399	1	1	327	87	33575	Cluster-18670.39686
GO:0042158	lipoprotein biosynthetic process	biological_process	0.61432	1	1	327	85	33575	Cluster-18670.38224
GO:0006743	ubiquinone metabolic process	biological_process	0.61503	1	1	327	96	33575	Cluster-18670.56451
GO:0006744	ubiquinone biosynthetic process	biological_process	0.61503	1	1	327	96	33575	Cluster-18670.56451
GO:0000151	ubiquitin ligase complex	cellular_component	0.6161	1	3	327	302	33575	Cluster-18670.13866,Cluster-18670.29302,Cluster-18670.25900
GO:0009539	photosystem II reaction center	cellular_component	0.61631	1	1	327	92	33575	Cluster-18670.56585
GO:0070647	protein modification by small protein conjugation or removal	biological_process	0.61685	1	5	327	496	33575	Cluster-18670.25900,Cluster-18670.56464,Cluster-18670.29302,Cluster-18670.20239,Cluster-18670.13866
GO:0046474	glycerophospholipid biosynthetic process	biological_process	0.61703	1	1	327	85	33575	Cluster-18670.38224
GO:0060590	ATPase regulator activity	molecular_function	0.61827	1	1	327	93	33575	Cluster-18670.43238
GO:0005730	nucleolus	cellular_component	0.62142	1	3	327	307	33575	Cluster-18670.10448,Cluster-18670.39437,Cluster-18670.25527
GO:1901363	heterocyclic compound binding	molecular_function	0.6215	1	104	327	10456	33575	Cluster-18670.48486,Cluster-18670.50393,Cluster-18670.39217,Cluster-18670.25632,Cluster-18670.52352,Cluster-18670.24627,Cluster-18670.12661,Cluster-18670.29002,Cluster-18670.44379,Cluster-18670.32944,Cluster-18670.45168,Cluster-18670.10932,Cluster-18670.14151,Cluster-18670.36414,Cluster-18670.41028,Cluster-18670.43238,Cluster-18670.47413,Cluster-18670.39032,Cluster-18670.56474,Cluster-18670.50404…
GO:0005819	spindle	cellular_component	0.62403	1	1	327	97	33575	Cluster-18670.20814
GO:0009306	protein secretion	biological_process	0.62434	1	1	327	94	33575	Cluster-18670.13963
GO:0016817	hydrolase activity, acting on acid anhydrides	molecular_function	0.62597	1	17	327	1735	33575	Cluster-18670.52892,Cluster-18670.45826,Cluster-18670.13262,Cluster-18670.54893,Cluster-18670.20814,Cluster-18670.40815,Cluster-18670.41625,Cluster-18670.10448,Cluster-18670.22715,Cluster-18670.21724,Cluster-18670.24056,Cluster-18670.56302,Cluster-18670.25632,Cluster-18670.37254,Cluster-18670.56464,Cluster-18670.20612,Cluster-18670.41136
GO:0008173	RNA methyltransferase activity	molecular_function	0.62608	1	1	327	93	33575	Cluster-18670.40827
GO:0097159	organic cyclic compound binding	molecular_function	0.6262	1	104	327	10465	33575	Cluster-18670.32256,Cluster-18670.27240,Cluster-18670.17013,Cluster-18670.46758,Cluster-18670.33975,Cluster-18670.42936,Cluster-18670.50404,Cluster-18670.56474,Cluster-18670.24664,Cluster-18670.25527,Cluster-18670.42054,Cluster-18670.33830,Cluster-18670.12839,Cluster-18670.37254,Cluster-18670.43653,Cluster-18670.28415,Cluster-18670.23915,Cluster-18670.52475,Cluster-18670.52817,Cluster-18670.55394…
GO:0004888	transmembrane signaling receptor activity	molecular_function	0.6271	1	2	327	203	33575	Cluster-18670.33138,Cluster-18670.33185
GO:0044766	multi-organism transport	biological_process	0.62784	1	1	327	100	33575	Cluster-18670.20602
GO:0046794	transport of virus	biological_process	0.62784	1	1	327	100	33575	Cluster-18670.20602
GO:1902579	multi-organism localization	biological_process	0.62784	1	1	327	100	33575	Cluster-18670.20602
GO:0002376	immune system process	biological_process	0.63006	1	3	327	316	33575	Cluster-18670.14064,Cluster-18670.10905,Cluster-18670.20612
GO:0031248	protein acetyltransferase complex	cellular_component	0.6341	1	1	327	93	33575	Cluster-18670.44234
GO:1902493	acetyltransferase complex	cellular_component	0.6341	1	1	327	93	33575	Cluster-18670.44234
GO:0006313	transposition, DNA-mediated	biological_process	0.63424	1	2	327	202	33575	Cluster-18670.44323,Cluster-18670.19372
GO:0032196	transposition	biological_process	0.63424	1	2	327	202	33575	Cluster-18670.44323,Cluster-18670.19372
GO:1901661	quinone metabolic process	biological_process	0.63448	1	1	327	101	33575	Cluster-18670.56451
GO:1901663	quinone biosynthetic process	biological_process	0.63448	1	1	327	101	33575	Cluster-18670.56451
GO:0044444	cytoplasmic part	cellular_component	0.63587	1	31	327	3261	33575	Cluster-18670.57267,Cluster-18670.13794,Cluster-18670.12859,Cluster-18670.40095,Cluster-18670.56468,Cluster-18670.57401,Cluster-18670.13977,Cluster-18670.13963,Cluster-18670.30006,Cluster-18670.8749,Cluster-18670.20790,Cluster-18670.43238,Cluster-18670.43652,Cluster-18670.39189,Cluster-18670.38224,Cluster-18670.26465,Cluster-18670.25538,Cluster-18670.56464,Cluster-18670.56451,Cluster-18670.23566,…
GO:0044445	cytosolic part	cellular_component	0.63674	1	1	327	94	33575	Cluster-18670.13794
GO:0010256	endomembrane system organization	biological_process	0.63791	1	1	327	96	33575	Cluster-18670.33975
GO:0006118	obsolete electron transport	biological_process	0.63816	1	4	327	439	33575	Cluster-18670.38880,Cluster-18670.12694,Cluster-18670.56451,Cluster-18670.41136
GO:0048513	organ development	biological_process	0.63974	1	1	327	99	33575	Cluster-18670.47413
GO:0003854	3-beta-hydroxy-delta5-steroid dehydrogenase activity	molecular_function	0.6401	1	1	327	97	33575	Cluster-18670.23716
GO:0008207	C21-steroid hormone metabolic process	biological_process	0.6401	1	1	327	97	33575	Cluster-18670.23716
GO:0008209	androgen metabolic process	biological_process	0.6401	1	1	327	97	33575	Cluster-18670.23716
GO:0008210	estrogen metabolic process	biological_process	0.6401	1	1	327	97	33575	Cluster-18670.23716
GO:0016229	steroid dehydrogenase activity	molecular_function	0.6401	1	1	327	97	33575	Cluster-18670.23716
GO:0033764	steroid dehydrogenase activity, acting on the CH-OH group of donors, NAD or NADP as acceptor	molecular_function	0.6401	1	1	327	97	33575	Cluster-18670.23716
GO:0005874	microtubule	cellular_component	0.64066	1	1	327	97	33575	Cluster-18670.20814
GO:0044446	intracellular organelle part	cellular_component	0.64104	1	38	327	3869	33575	Cluster-18670.39189,Cluster-18670.25900,Cluster-18670.43652,Cluster-18670.44234,Cluster-18670.43238,Cluster-18670.33185,Cluster-18670.30006,Cluster-18670.57401,Cluster-18670.56585,Cluster-18670.13977,Cluster-18670.13963,Cluster-18670.13866,Cluster-18670.20814,Cluster-18670.36414,Cluster-18670.13978,Cluster-18670.24056,Cluster-18670.26466,Cluster-18670.14025,Cluster-18670.13900,Cluster-18670.44322…
GO:0006066	alcohol metabolic process	biological_process	0.64227	1	1	327	97	33575	Cluster-18670.56474
GO:0005829	cytosol	cellular_component	0.64256	1	1	327	96	33575	Cluster-18670.13794
GO:0016818	hydrolase activity, acting on acid anhydrides, in phosphorus-containing anhydrides	molecular_function	0.64423	1	16	327	1650	33575	Cluster-18670.20612,Cluster-18670.41136,Cluster-18670.25632,Cluster-18670.56302,Cluster-18670.37254,Cluster-18670.56464,Cluster-18670.24056,Cluster-18670.22715,Cluster-18670.21724,Cluster-18670.41625,Cluster-18670.10448,Cluster-18670.20814,Cluster-18670.40815,Cluster-18670.13262,Cluster-18670.45826,Cluster-18670.52892
GO:0031981	nuclear lumen	cellular_component	0.64429	1	10	327	1051	33575	Cluster-18670.36414,Cluster-18670.25527,Cluster-18670.29986,Cluster-18670.20814,Cluster-18670.39437,Cluster-18670.56585,Cluster-18670.10448,Cluster-18670.39686,Cluster-18670.13900,Cluster-18670.44234
GO:0008170	N-methyltransferase activity	molecular_function	0.64575	1	1	327	98	33575	Cluster-18670.39437
GO:0034655	nucleobase-containing compound catabolic process	biological_process	0.64776	1	2	327	215	33575	Cluster-18670.46758,Cluster-18670.49695
GO:0016410	N-acyltransferase activity	molecular_function	0.64831	1	1	327	99	33575	Cluster-18670.44234
GO:0016407	acetyltransferase activity	molecular_function	0.65231	1	1	327	99	33575	Cluster-18670.44234
GO:0042181	ketone biosynthetic process	biological_process	0.65414	1	1	327	106	33575	Cluster-18670.56451
GO:0006551	leucine metabolic process	biological_process	0.65419	1	1	327	97	33575	Cluster-18670.16531
GO:0030203	glycosaminoglycan metabolic process	biological_process	0.65502	1	1	327	97	33575	Cluster-18670.56866
GO:0030260	entry into host cell	biological_process	0.65605	1	1	327	107	33575	Cluster-18670.20602
GO:0044409	entry into host	biological_process	0.65605	1	1	327	107	33575	Cluster-18670.20602
GO:0046718	viral entry into host cell	biological_process	0.65605	1	1	327	107	33575	Cluster-18670.20602
GO:0051806	entry into cell of other organism involved in symbiotic interaction	biological_process	0.65605	1	1	327	107	33575	Cluster-18670.20602
GO:0051828	entry into other organism involved in symbiotic interaction	biological_process	0.65605	1	1	327	107	33575	Cluster-18670.20602
GO:0042803	protein homodimerization activity	molecular_function	0.65677	1	1	327	102	33575	Cluster-18670.43238
GO:0000777	condensed chromosome kinetochore	cellular_component	0.65734	1	1	327	105	33575	Cluster-18670.20814
GO:0000779	condensed chromosome, centromeric region	cellular_component	0.65734	1	1	327	105	33575	Cluster-18670.20814
GO:0043086	negative regulation of catalytic activity	biological_process	0.65799	1	1	327	112	33575	Cluster-18670.56451
GO:0044092	negative regulation of molecular function	biological_process	0.65799	1	1	327	112	33575	Cluster-18670.56451
GO:0017111	nucleoside-triphosphatase activity	molecular_function	0.6589	1	15	327	1564	33575	Cluster-18670.21724,Cluster-18670.22715,Cluster-18670.52892,Cluster-18670.13262,Cluster-18670.24056,Cluster-18670.20814,Cluster-18670.25632,Cluster-18670.56302,Cluster-18670.40815,Cluster-18670.37254,Cluster-18670.56464,Cluster-18670.41625,Cluster-18670.10448,Cluster-18670.20612,Cluster-18670.41136
GO:0016567	protein ubiquitination	biological_process	0.65895	1	4	327	423	33575	Cluster-18670.13866,Cluster-18670.56464,Cluster-18670.29302,Cluster-18670.25900
GO:0048193	Golgi vesicle transport	biological_process	0.66055	1	2	327	215	33575	Cluster-18670.33975,Cluster-18670.44322
GO:0016053	organic acid biosynthetic process	biological_process	0.6633	1	5	327	539	33575	Cluster-18670.41625,Cluster-18670.16531,Cluster-18670.30013,Cluster-18670.56866,Cluster-18670.56302
GO:0046394	carboxylic acid biosynthetic process	biological_process	0.6633	1	5	327	539	33575	Cluster-18670.16531,Cluster-18670.41625,Cluster-18670.30013,Cluster-18670.56302,Cluster-18670.56866
GO:0017076	purine nucleotide binding	molecular_function	0.66357	1	43	327	4356	33575	Cluster-18670.52892,Cluster-18670.51386,Cluster-18670.45129,Cluster-18670.39032,Cluster-18670.47413,Cluster-18670.27793,Cluster-18670.43238,Cluster-18670.20814,Cluster-18670.41028,Cluster-18670.36414,Cluster-18670.45168,Cluster-18670.22564,Cluster-18670.21724,Cluster-18670.29002,Cluster-18670.24056,Cluster-18670.13396,Cluster-18670.29003,Cluster-18670.25632,Cluster-18670.56578,Cluster-18670.50393…
GO:0044422	organelle part	cellular_component	0.66429	1	38	327	3909	33575	Cluster-18670.36414,Cluster-18670.20814,Cluster-18670.13866,Cluster-18670.56585,Cluster-18670.57401,Cluster-18670.13977,Cluster-18670.13963,Cluster-18670.30006,Cluster-18670.33185,Cluster-18670.44234,Cluster-18670.43238,Cluster-18670.39189,Cluster-18670.25900,Cluster-18670.43652,Cluster-18670.26465,Cluster-18670.39437,Cluster-18670.44322,Cluster-18670.13900,Cluster-18670.14025,Cluster-18670.13978…
GO:0050662	coenzyme binding	molecular_function	0.66484	1	6	327	627	33575	Cluster-18670.12661,Cluster-18670.54328,Cluster-18670.49639,Cluster-18670.23716,Cluster-18670.42044,Cluster-18670.27240
GO:0007165	signal transduction	biological_process	0.66496	1	20	327	2091	33575	Cluster-18670.39412,Cluster-18670.33185,Cluster-18670.14064,Cluster-18670.43560,Cluster-18670.56588,Cluster-18670.52817,Cluster-18670.31418,Cluster-18670.23915,Cluster-18670.43238,Cluster-18670.56578,Cluster-18670.37254,Cluster-18670.38060,Cluster-18670.13454,Cluster-18670.20612,Cluster-18670.10905,Cluster-18670.33138,Cluster-18670.11679,Cluster-18670.27416,Cluster-18670.26011,Cluster-18670.49875
GO:0006733	oxidoreduction coenzyme metabolic process	biological_process	0.66508	1	2	327	224	33575	Cluster-18670.13794,Cluster-18670.56451
GO:1901575	organic substance catabolic process	biological_process	0.66924	1	11	327	1163	33575	Cluster-18670.13794,Cluster-18670.43353,Cluster-18670.41786,Cluster-18670.39437,Cluster-18670.49695,Cluster-8781.0,Cluster-18670.16531,Cluster-18670.38224,Cluster-18670.49875,Cluster-18670.46758,Cluster-18670.38339
GO:0032553	ribonucleotide binding	molecular_function	0.67323	1	43	327	4375	33575	Cluster-18670.47413,Cluster-18670.27793,Cluster-18670.51386,Cluster-18670.52892,Cluster-18670.45129,Cluster-18670.39032,Cluster-18670.45168,Cluster-18670.22564,Cluster-18670.36414,Cluster-18670.41028,Cluster-18670.20814,Cluster-18670.13396,Cluster-18670.24056,Cluster-18670.29003,Cluster-18670.29002,Cluster-18670.21724,Cluster-18670.41136,Cluster-18670.56578,Cluster-18670.50393,Cluster-18670.25632…
GO:0007049	cell cycle	biological_process	0.67438	1	4	327	456	33575	Cluster-18670.32389,Cluster-18670.33975,Cluster-18670.52928,Cluster-18670.20814
GO:0006094	gluconeogenesis	biological_process	0.67533	1	1	327	112	33575	Cluster-18670.13794
GO:0019319	hexose biosynthetic process	biological_process	0.67533	1	1	327	112	33575	Cluster-18670.13794
GO:0046364	monosaccharide biosynthetic process	biological_process	0.67533	1	1	327	112	33575	Cluster-18670.13794
GO:0044700	single organism signaling	biological_process	0.67708	1	20	327	2107	33575	Cluster-18670.33138,Cluster-18670.13454,Cluster-18670.10905,Cluster-18670.20612,Cluster-18670.56578,Cluster-18670.38060,Cluster-18670.37254,Cluster-18670.26011,Cluster-18670.49875,Cluster-18670.11679,Cluster-18670.27416,Cluster-18670.39412,Cluster-18670.31418,Cluster-18670.43238,Cluster-18670.23915,Cluster-18670.14064,Cluster-18670.33185,Cluster-18670.43560,Cluster-18670.56588,Cluster-18670.52817
GO:0005791	rough endoplasmic reticulum	cellular_component	0.67914	1	1	327	107	33575	Cluster-18670.43238
GO:0030867	rough endoplasmic reticulum membrane	cellular_component	0.67914	1	1	327	107	33575	Cluster-18670.43238
GO:0040007	growth	biological_process	0.6799	1	1	327	114	33575	Cluster-18670.49439
GO:0034754	cellular hormone metabolic process	biological_process	0.68024	1	1	327	108	33575	Cluster-18670.23716
GO:0032446	protein modification by small protein conjugation	biological_process	0.68102	1	4	327	435	33575	Cluster-18670.25900,Cluster-18670.56464,Cluster-18670.29302,Cluster-18670.13866
GO:0005741	mitochondrial outer membrane	cellular_component	0.68129	1	1	327	106	33575	Cluster-18670.43652
GO:0031968	organelle outer membrane	cellular_component	0.68129	1	1	327	106	33575	Cluster-18670.43652
GO:0023052	signaling	biological_process	0.68143	1	20	327	2113	33575	Cluster-18670.39412,Cluster-18670.23915,Cluster-18670.43238,Cluster-18670.31418,Cluster-18670.52817,Cluster-18670.56588,Cluster-18670.43560,Cluster-18670.14064,Cluster-18670.33185,Cluster-18670.10905,Cluster-18670.13454,Cluster-18670.33138,Cluster-18670.20612,Cluster-18670.38060,Cluster-18670.37254,Cluster-18670.56578,Cluster-18670.49875,Cluster-18670.26011,Cluster-18670.27416,Cluster-18670.11679
GO:0003008	system process	biological_process	0.68254	1	1	327	112	33575	Cluster-18670.33185
GO:0016810	hydrolase activity, acting on carbon-nitrogen (but not peptide) bonds	molecular_function	0.68278	1	1	327	109	33575	Cluster-18670.36361
GO:0010817	regulation of hormone levels	biological_process	0.68403	1	1	327	109	33575	Cluster-18670.23716
GO:0042445	hormone metabolic process	biological_process	0.68403	1	1	327	109	33575	Cluster-18670.23716
GO:0042180	cellular ketone metabolic process	biological_process	0.68452	1	1	327	114	33575	Cluster-18670.56451
GO:0042546	cell wall biogenesis	biological_process	0.68549	1	1	327	110	33575	Cluster-18670.56866
GO:0016655	oxidoreductase activity, acting on NAD(P)H, quinone or similar compound as acceptor	molecular_function	0.68752	1	1	327	118	33575	Cluster-18670.56451
GO:0044712	single-organism catabolic process	biological_process	0.68878	1	5	327	558	33575	Cluster-18670.39437,Cluster-18670.49875,Cluster-18670.49695,Cluster-18670.16531,Cluster-18670.13794
GO:0010605	negative regulation of macromolecule metabolic process	biological_process	0.69142	1	2	327	249	33575	Cluster-18670.56468,Cluster-18670.23284
GO:0003678	DNA helicase activity	molecular_function	0.69153	1	4	327	440	33575	Cluster-18670.13262,Cluster-18670.24056,Cluster-18670.20814,Cluster-18670.37254
GO:0030170	pyridoxal phosphate binding	molecular_function	0.69218	1	1	327	109	33575	Cluster-18670.39217
GO:0065004	protein-DNA complex assembly	biological_process	0.69289	1	1	327	115	33575	Cluster-18670.43238
GO:0016820	hydrolase activity, acting on acid anhydrides, catalyzing transmembrane movement of substances	molecular_function	0.69358	1	2	327	235	33575	Cluster-18670.56464,Cluster-18670.13262
GO:0042626	ATPase activity, coupled to transmembrane movement of substances	molecular_function	0.69358	1	2	327	235	33575	Cluster-18670.56464,Cluster-18670.13262
GO:0043492	ATPase activity, coupled to movement of substances	molecular_function	0.69358	1	2	327	235	33575	Cluster-18670.13262,Cluster-18670.56464
GO:0044724	single-organism carbohydrate catabolic process	biological_process	0.69381	1	1	327	124	33575	Cluster-18670.13794
GO:0015078	hydrogen ion transmembrane transporter activity	molecular_function	0.69608	1	4	327	466	33575	Cluster-18670.43956,Cluster-18670.56464,Cluster-18670.14025,Cluster-18670.43765
GO:0000166	nucleotide binding	molecular_function	0.69629	1	47	327	4799	33575	Cluster-18670.22564,Cluster-18670.45168,Cluster-18670.36414,Cluster-18670.20814,Cluster-18670.41028,Cluster-18670.27793,Cluster-18670.43238,Cluster-18670.47413,Cluster-18670.39032,Cluster-18670.45129,Cluster-18670.52892,Cluster-18670.51386,Cluster-18670.41136,Cluster-18670.50393,Cluster-18670.56578,Cluster-18670.25632,Cluster-18670.29003,Cluster-18670.13396,Cluster-18670.24056,Cluster-18670.12661…
GO:1901265	nucleoside phosphate binding	molecular_function	0.69629	1	47	327	4799	33575	Cluster-18670.41625,Cluster-18670.10448,Cluster-18670.34242,Cluster-18670.49639,Cluster-18670.40095,Cluster-18670.24825,Cluster-18670.40815,Cluster-18670.13262,Cluster-18670.23915,Cluster-18670.31386,Cluster-18670.55394,Cluster-18670.52817,Cluster-18670.25672,Cluster-18670.20612,Cluster-18670.42044,Cluster-18670.56302,Cluster-18670.43653,Cluster-18670.44732,Cluster-18670.37254,Cluster-18670.33830…
GO:0006396	RNA processing	biological_process	0.69915	1	9	327	970	33575	Cluster-18670.37254,Cluster-18670.20814,Cluster-18670.56302,Cluster-18670.40827,Cluster-18670.39437,Cluster-18670.23996,Cluster-18670.56585,Cluster-18670.30006,Cluster-18670.13262
GO:0044428	nuclear part	cellular_component	0.69953	1	14	327	1512	33575	Cluster-18670.13900,Cluster-18670.29302,Cluster-18670.33185,Cluster-18670.44234,Cluster-18670.25900,Cluster-18670.36414,Cluster-18670.25527,Cluster-18670.29986,Cluster-18670.13866,Cluster-18670.20814,Cluster-18670.39437,Cluster-18670.56585,Cluster-18670.10448,Cluster-18670.39686
GO:0001883	purine nucleoside binding	molecular_function	0.69958	1	42	327	4318	33575	Cluster-18670.55779,Cluster-18670.22715,Cluster-18670.33153,Cluster-18670.32256,Cluster-18670.43653,Cluster-18670.56302,Cluster-18670.44732,Cluster-18670.33830,Cluster-18670.37254,Cluster-18670.25672,Cluster-18670.20612,Cluster-18670.55394,Cluster-18670.52817,Cluster-18670.13262,Cluster-18670.31386,Cluster-18670.23915,Cluster-18670.40815,Cluster-18670.34242,Cluster-18670.10448,Cluster-18670.41625…
GO:0032549	ribonucleoside binding	molecular_function	0.69958	1	42	327	4318	33575	Cluster-18670.32256,Cluster-18670.33153,Cluster-18670.55779,Cluster-18670.22715,Cluster-18670.20612,Cluster-18670.25672,Cluster-18670.37254,Cluster-18670.33830,Cluster-18670.43653,Cluster-18670.56302,Cluster-18670.44732,Cluster-18670.31386,Cluster-18670.23915,Cluster-18670.13262,Cluster-18670.52817,Cluster-18670.55394,Cluster-18670.24825,Cluster-18670.40095,Cluster-18670.10448,Cluster-18670.34242…
GO:0032550	purine ribonucleoside binding	molecular_function	0.69958	1	42	327	4318	33575	Cluster-18670.52817,Cluster-18670.55394,Cluster-18670.31386,Cluster-18670.23915,Cluster-18670.13262,Cluster-18670.40815,Cluster-18670.24825,Cluster-18670.40095,Cluster-18670.34242,Cluster-18670.10448,Cluster-18670.41625,Cluster-18670.33153,Cluster-18670.55779,Cluster-18670.22715,Cluster-18670.32256,Cluster-18670.33830,Cluster-18670.37254,Cluster-18670.56302,Cluster-18670.43653,Cluster-18670.44732…
GO:1901360	organic cyclic compound metabolic process	biological_process	0.69973	1	84	327	8666	33575	Cluster-18670.45826,Cluster-18670.43238,Cluster-18670.43956,Cluster-18670.10932,Cluster-18670.14151,Cluster-18670.34906,Cluster-18670.57401,Cluster-18670.23716,Cluster-18670.2347,Cluster-18670.33484,Cluster-18670.13794,Cluster-18670.52352,Cluster-18670.39437,Cluster-18670.48486,Cluster-18670.18005,Cluster-18670.54893,Cluster-18670.41625,Cluster-18670.39686,Cluster-18670.23996,Cluster-18670.48487,…
GO:0009081	branched-chain amino acid metabolic process	biological_process	0.70011	1	1	327	111	33575	Cluster-18670.16531
GO:0001882	nucleoside binding	molecular_function	0.70065	1	42	327	4320	33575	Cluster-18670.40815,Cluster-18670.24825,Cluster-18670.40095,Cluster-18670.10448,Cluster-18670.34242,Cluster-18670.41625,Cluster-18670.52817,Cluster-18670.55394,Cluster-18670.31386,Cluster-18670.23915,Cluster-18670.13262,Cluster-18670.33830,Cluster-18670.37254,Cluster-18670.43653,Cluster-18670.56302,Cluster-18670.44732,Cluster-18670.20612,Cluster-18670.25672,Cluster-18670.33153,Cluster-18670.55779…
GO:0044283	small molecule biosynthetic process	biological_process	0.70075	1	7	327	777	33575	Cluster-18670.30013,Cluster-18670.11674,Cluster-18670.41625,Cluster-18670.16531,Cluster-18670.56451,Cluster-18670.56866,Cluster-18670.56302
GO:0009055	electron carrier activity	molecular_function	0.70118	1	3	327	369	33575	Cluster-18670.12694,Cluster-18670.43956,Cluster-18670.43765
GO:0000723	telomere maintenance	biological_process	0.70301	1	1	327	126	33575	Cluster-18670.35152
GO:0032200	telomere organization	biological_process	0.70301	1	1	327	126	33575	Cluster-18670.35152
GO:0060249	anatomical structure homeostasis	biological_process	0.70301	1	1	327	126	33575	Cluster-18670.35152
GO:0006576	cellular biogenic amine metabolic process	biological_process	0.70359	1	2	327	234	33575	Cluster-18670.20814,Cluster-18670.16531
GO:0044106	cellular amine metabolic process	biological_process	0.70359	1	2	327	234	33575	Cluster-18670.16531,Cluster-18670.20814
GO:0015698	inorganic anion transport	biological_process	0.70401	1	1	327	114	33575	Cluster-18670.34586
GO:0032555	purine ribonucleotide binding	molecular_function	0.70497	1	42	327	4328	33575	Cluster-18670.29002,Cluster-18670.21724,Cluster-18670.24056,Cluster-18670.13396,Cluster-18670.29003,Cluster-18670.56578,Cluster-18670.50393,Cluster-18670.25632,Cluster-18670.41136,Cluster-18670.52892,Cluster-18670.51386,Cluster-18670.45129,Cluster-18670.39032,Cluster-18670.47413,Cluster-18670.27793,Cluster-18670.36414,Cluster-18670.20814,Cluster-18670.41028,Cluster-18670.45168,Cluster-18670.22564…
GO:0034645	cellular macromolecule biosynthetic process	biological_process	0.70509	1	54	327	5720	33575	Cluster-18670.30852,Cluster-18670.56866,Cluster-18670.14054,Cluster-18670.42936,Cluster-18670.33975,Cluster-18670.52929,Cluster-18670.19898,Cluster-18670.26642,Cluster-18670.36119,Cluster-18670.32256,Cluster-18670.29633,Cluster-18670.46758,Cluster-18670.24791,Cluster-18670.29986,Cluster-18670.25527,Cluster-18670.37254,Cluster-18670.24664,Cluster-18670.25672,Cluster-18670.50404,Cluster-18670.38224…
GO:0015297	antiporter activity	molecular_function	0.70797	1	1	327	115	33575	Cluster-18670.40095
GO:0046488	phosphatidylinositol metabolic process	biological_process	0.70834	1	1	327	109	33575	Cluster-18670.38224
GO:1990234	transferase complex	cellular_component	0.70902	1	10	327	1081	33575	Cluster-18670.13794,Cluster-18670.37254,Cluster-18670.13866,Cluster-18670.10932,Cluster-18670.29302,Cluster-18670.33185,Cluster-18670.44234,Cluster-18670.46758,Cluster-18670.52929,Cluster-18670.25900
GO:0000794	condensed nuclear chromosome	cellular_component	0.71052	1	1	327	122	33575	Cluster-18670.20814
GO:0004842	ubiquitin-protein transferase activity	molecular_function	0.71218	1	4	327	457	33575	Cluster-18670.25900,Cluster-18670.56464,Cluster-18670.29302,Cluster-18670.13866
GO:0019787	ubiquitin-like protein transferase activity	molecular_function	0.71218	1	4	327	457	33575	Cluster-18670.56464,Cluster-18670.29302,Cluster-18670.13866,Cluster-18670.25900
GO:0051276	chromosome organization	biological_process	0.71277	1	6	327	697	33575	Cluster-18670.35152,Cluster-18670.19371,Cluster-18670.18005,Cluster-18670.41136,Cluster-18670.43238,Cluster-18670.52892
GO:1901615	organic hydroxy compound metabolic process	biological_process	0.7144	1	1	327	118	33575	Cluster-18670.56474
GO:0009072	aromatic amino acid family metabolic process	biological_process	0.71732	1	2	327	238	33575	Cluster-18670.61596,Cluster-18670.16531
GO:0043170	macromolecule metabolic process	biological_process	0.72123	1	121	327	12457	33575	Cluster-18670.29986,Cluster-18670.44732,Cluster-18670.45978,Cluster-18670.56302,Cluster-18670.56464,Cluster-18670.58332,Cluster-18670.25672,Cluster-18670.20612,Cluster-18670.55779,Cluster-18670.56866,Cluster-18670.49439,Cluster-18670.26642,Cluster-18670.19898,Cluster-18670.52929,Cluster-18670.57381,Cluster-18670.13057,Cluster-18670.57267,Cluster-18670.10448,Cluster-18670.11674,Cluster-18670.29186…
GO:0006974	cellular response to DNA damage stimulus	biological_process	0.72198	1	8	327	888	33575	Cluster-18670.51386,Cluster-18670.33185,Cluster-18670.31418,Cluster-18670.13262,Cluster-18670.13396,Cluster-18670.24056,Cluster-18670.37254,Cluster-18670.20814
GO:0006650	glycerophospholipid metabolic process	biological_process	0.72239	1	1	327	114	33575	Cluster-18670.38224
GO:0048519	negative regulation of biological process	biological_process	0.72372	1	4	327	503	33575	Cluster-18670.56451,Cluster-18670.23284,Cluster-18670.25900,Cluster-18670.56468
GO:0046496	nicotinamide nucleotide metabolic process	biological_process	0.72381	1	1	327	124	33575	Cluster-18670.13794
GO:1902494	catalytic complex	cellular_component	0.72474	1	17	327	1804	33575	Cluster-18670.33185,Cluster-18670.13262,Cluster-18670.25900,Cluster-18670.44234,Cluster-18670.20814,Cluster-18670.13866,Cluster-18670.12859,Cluster-18670.13794,Cluster-18670.57401,Cluster-18670.10448,Cluster-18670.10932,Cluster-18670.29302,Cluster-18670.24056,Cluster-18670.52929,Cluster-18670.46758,Cluster-18670.23566,Cluster-18670.37254
GO:0006470	protein dephosphorylation	biological_process	0.72541	1	1	327	118	33575	Cluster-18670.10448
GO:0009059	macromolecule biosynthetic process	biological_process	0.72658	1	54	327	5764	33575	Cluster-18670.44322,Cluster-18670.48486,Cluster-18670.27732,Cluster-18670.44323,Cluster-18670.38856,Cluster-18670.13367,Cluster-18670.17538,Cluster-18670.13900,Cluster-18670.19371,Cluster-18670.13396,Cluster-18670.25843,Cluster-18670.52352,Cluster-18670.12983,Cluster-18670.20814,Cluster-18670.10932,Cluster-18670.34906,Cluster-18670.2347,Cluster-18670.43824,Cluster-18670.33185,Cluster-18670.44234,…
GO:0007218	neuropeptide signaling pathway	biological_process	0.72739	1	1	327	129	33575	Cluster-18670.26011
GO:0003968	RNA-directed RNA polymerase activity	molecular_function	0.73298	1	1	327	127	33575	Cluster-18670.10932
GO:0031379	RNA-directed RNA polymerase complex	cellular_component	0.73298	1	1	327	127	33575	Cluster-18670.10932
GO:0006139	nucleobase-containing compound metabolic process	biological_process	0.73512	1	75	327	7869	33575	Cluster-18670.52352,Cluster-18670.48486,Cluster-18670.18005,Cluster-18670.39437,Cluster-18670.43238,Cluster-18670.45826,Cluster-18670.43956,Cluster-18670.2347,Cluster-18670.57401,Cluster-18670.14151,Cluster-18670.10932,Cluster-18670.34906,Cluster-18670.13794,Cluster-18670.32256,Cluster-18670.46758,Cluster-18670.29633,Cluster-18670.35152,Cluster-18670.33975,Cluster-18670.36119,Cluster-18670.42936,…
GO:0015630	microtubule cytoskeleton	cellular_component	0.73531	1	2	327	258	33575	Cluster-18670.56451,Cluster-18670.20814
GO:0004518	nuclease activity	molecular_function	0.73602	1	7	327	825	33575	Cluster-18670.12839,Cluster-18670.24750,Cluster-18670.46758,Cluster-18670.17013,Cluster-18670.9954,Cluster-18670.14151,Cluster-18670.26642
GO:0019362	pyridine nucleotide metabolic process	biological_process	0.73621	1	1	327	128	33575	Cluster-18670.13794
GO:0007017	microtubule-based process	biological_process	0.73699	1	2	327	259	33575	Cluster-18670.20814,Cluster-18670.52928
GO:0046700	heterocycle catabolic process	biological_process	0.73879	1	2	327	252	33575	Cluster-18670.46758,Cluster-18670.49695
GO:0032991	macromolecular complex	cellular_component	0.74205	1	63	327	6677	33575	Cluster-18670.29986,Cluster-18670.24791,Cluster-18670.38060,Cluster-18670.37254,Cluster-18670.56464,Cluster-18670.25527,Cluster-18670.56451,Cluster-18670.24664,Cluster-18670.20612,Cluster-18670.54800,Cluster-18670.25211,Cluster-18670.30852,Cluster-18670.29302,Cluster-18670.42936,Cluster-18670.52929,Cluster-18670.33975,Cluster-18670.49439,Cluster-18670.29633,Cluster-18670.46758,Cluster-18670.12859…
GO:0005179	hormone activity	molecular_function	0.74507	1	2	327	277	33575	Cluster-18670.38060,Cluster-18670.13454
GO:0042967	acyl-carrier-protein biosynthetic process	biological_process	0.74558	1	2	327	253	33575	Cluster-18670.44234,Cluster-18670.13057
GO:0044270	cellular nitrogen compound catabolic process	biological_process	0.74681	1	2	327	256	33575	Cluster-18670.46758,Cluster-18670.49695
GO:0004866	endopeptidase inhibitor activity	molecular_function	0.74709	1	1	327	144	33575	Cluster-18670.20253
GO:0061135	endopeptidase regulator activity	molecular_function	0.74709	1	1	327	144	33575	Cluster-18670.20253
GO:0019538	protein metabolic process	biological_process	0.75055	1	58	327	6091	33575	Cluster-18670.55779,Cluster-18670.29302,Cluster-18670.41369,Cluster-18670.49439,Cluster-18670.52929,Cluster-18670.27240,Cluster-18670.32256,Cluster-18670.46758,Cluster-18670.24791,Cluster-18670.43653,Cluster-18670.45978,Cluster-18670.44732,Cluster-18670.56464,Cluster-18670.33830,Cluster-18670.58332,Cluster-18670.25672,Cluster-18670.20612,Cluster-18670.55394,Cluster-18670.20239,Cluster-18670.52817…
GO:0009056	catabolic process	biological_process	0.75198	1	11	327	1245	33575	Cluster-18670.13794,Cluster-18670.39437,Cluster-18670.49695,Cluster-18670.43353,Cluster-18670.41786,Cluster-8781.0,Cluster-18670.49875,Cluster-18670.46758,Cluster-18670.38339,Cluster-18670.16531,Cluster-18670.38224
GO:0016853	isomerase activity	molecular_function	0.75205	1	3	327	390	33575	Cluster-18670.41136,Cluster-18670.13154,Cluster-18670.56474
GO:0051082	unfolded protein binding	molecular_function	0.75264	1	1	327	136	33575	Cluster-18670.43238
GO:0019867	outer membrane	cellular_component	0.75267	1	2	327	260	33575	Cluster-18670.7574,Cluster-18670.43652
GO:0006006	glucose metabolic process	biological_process	0.75634	1	1	327	149	33575	Cluster-18670.13794
GO:0072524	pyridine-containing compound metabolic process	biological_process	0.75963	1	1	327	136	33575	Cluster-18670.13794
GO:0019220	regulation of phosphate metabolic process	biological_process	0.76055	1	1	327	138	33575	Cluster-18670.10448
GO:0051174	regulation of phosphorus metabolic process	biological_process	0.76055	1	1	327	138	33575	Cluster-18670.10448
GO:0006081	cellular aldehyde metabolic process	biological_process	0.76113	1	1	327	134	33575	Cluster-18670.13794
GO:0003677	DNA binding	molecular_function	0.76205	1	33	327	3608	33575	Cluster-18670.17538,Cluster-18670.57599,Cluster-18670.52352,Cluster-18670.23566,Cluster-18670.44322,Cluster-18670.6850,Cluster-18670.44323,Cluster-18670.27732,Cluster-18670.48486,Cluster-18670.41136,Cluster-18670.43238,Cluster-18670.19372,Cluster-18670.25609,Cluster-18670.20814,Cluster-18670.12983,Cluster-18670.32944,Cluster-18670.42936,Cluster-18670.26642,Cluster-18670.33975,Cluster-18670.49439,…
GO:0048583	regulation of response to stimulus	biological_process	0.76297	1	2	327	268	33575	Cluster-18670.20612,Cluster-18670.14064
GO:0006281	DNA repair	biological_process	0.76675	1	7	327	822	33575	Cluster-18670.13396,Cluster-18670.24056,Cluster-18670.13262,Cluster-18670.51386,Cluster-18670.37254,Cluster-18670.33185,Cluster-18670.20814
GO:0005657	replication fork	cellular_component	0.76752	1	4	327	490	33575	Cluster-18670.37254,Cluster-18670.20814,Cluster-18670.13262,Cluster-18670.24056
GO:1901564	organonitrogen compound metabolic process	biological_process	0.77025	1	38	327	4152	33575	Cluster-18670.43765,Cluster-18670.14025,Cluster-18670.38968,Cluster-18670.52385,Cluster-18670.46766,Cluster-18670.49695,Cluster-18670.39437,Cluster-18670.30006,Cluster-18670.43956,Cluster-18670.20790,Cluster-18670.27793,Cluster-18670.45826,Cluster-18670.39189,Cluster-18670.13794,Cluster-18670.33484,Cluster-18670.20814,Cluster-18670.45168,Cluster-18670.30013,Cluster-18670.57401,Cluster-18670.10932…
GO:0052126	movement in host environment	biological_process	0.77143	1	1	327	148	33575	Cluster-18670.20602
GO:0052192	movement in environment of other organism involved in symbiotic interaction	biological_process	0.77143	1	1	327	148	33575	Cluster-18670.20602
GO:0008509	anion transmembrane transporter activity	molecular_function	0.77202	1	1	327	138	33575	Cluster-18670.40095
GO:0006869	lipid transport	biological_process	0.7731	1	1	327	135	33575	Cluster-18670.28657
GO:0048870	cell motility	biological_process	0.77585	1	1	327	145	33575	Cluster-18670.19898
GO:0051674	localization of cell	biological_process	0.77585	1	1	327	145	33575	Cluster-18670.19898
GO:0000793	condensed chromosome	cellular_component	0.77671	1	1	327	146	33575	Cluster-18670.20814
GO:0046483	heterocycle metabolic process	biological_process	0.77674	1	80	327	8458	33575	Cluster-18670.52352,Cluster-18670.48486,Cluster-18670.18005,Cluster-18670.39437,Cluster-18670.45826,Cluster-18670.43238,Cluster-18670.43956,Cluster-18670.57401,Cluster-18670.10932,Cluster-18670.34906,Cluster-18670.14151,Cluster-18670.2347,Cluster-18670.13794,Cluster-18670.33484,Cluster-18670.35152,Cluster-18670.33975,Cluster-18670.16531,Cluster-18670.36119,Cluster-18670.27240,Cluster-18670.32256,…
GO:0008017	microtubule binding	molecular_function	0.77722	1	1	327	142	33575	Cluster-18670.56451
GO:0009066	aspartate family amino acid metabolic process	biological_process	0.77988	1	2	327	262	33575	Cluster-18670.39437,Cluster-18670.16531
GO:0016627	oxidoreductase activity, acting on the CH-CH group of donors	molecular_function	0.7808	1	1	327	139	33575	Cluster-18670.49695
GO:1902582	single-organism intracellular transport	biological_process	0.78095	1	5	327	610	33575	Cluster-18670.28657,Cluster-18670.11679,Cluster-18670.33975,Cluster-18670.44322,Cluster-18670.49439
GO:0070887	cellular response to chemical stimulus	biological_process	0.78195	1	1	327	139	33575	Cluster-18670.33484
GO:0019899	enzyme binding	molecular_function	0.78378	1	1	327	143	33575	Cluster-18670.8749
GO:0051169	nuclear transport	biological_process	0.78428	1	1	327	142	33575	Cluster-18670.20602
GO:0022607	cellular component assembly	biological_process	0.7844	1	8	327	972	33575	Cluster-18670.32389,Cluster-18670.33975,Cluster-18670.43238,Cluster-18670.52892,Cluster-18670.11860,Cluster-18670.52928,Cluster-18670.18005,Cluster-18670.30518
GO:0004536	deoxyribonuclease activity	molecular_function	0.78452	1	1	327	153	33575	Cluster-18670.46758
GO:0007154	cell communication	biological_process	0.785	1	20	327	2254	33575	Cluster-18670.11679,Cluster-18670.27416,Cluster-18670.26011,Cluster-18670.49875,Cluster-18670.56578,Cluster-18670.37254,Cluster-18670.38060,Cluster-18670.10905,Cluster-18670.13454,Cluster-18670.33138,Cluster-18670.20612,Cluster-18670.14064,Cluster-18670.33185,Cluster-18670.56588,Cluster-18670.43560,Cluster-18670.52817,Cluster-18670.31418,Cluster-18670.43238,Cluster-18670.23915,Cluster-18670.39412
GO:0098813	nuclear chromosome segregation	biological_process	0.78657	1	1	327	151	33575	Cluster-18670.20814
GO:0004812	aminoacyl-tRNA ligase activity	molecular_function	0.78665	1	1	327	147	33575	Cluster-18670.25672
GO:0016875	ligase activity, forming carbon-oxygen bonds	molecular_function	0.78665	1	1	327	147	33575	Cluster-18670.25672
GO:0016876	ligase activity, forming aminoacyl-tRNA and related compounds	molecular_function	0.78665	1	1	327	147	33575	Cluster-18670.25672
GO:0006308	DNA catabolic process	biological_process	0.78736	1	1	327	153	33575	Cluster-18670.46758
GO:0061630	ubiquitin protein ligase activity	molecular_function	0.78861	1	1	327	148	33575	Cluster-18670.25900
GO:0061659	ubiquitin-like protein ligase activity	molecular_function	0.78861	1	1	327	148	33575	Cluster-18670.25900
GO:0045893	positive regulation of transcription, DNA-templated	biological_process	0.78981	1	1	327	150	33575	Cluster-18670.14054
GO:1903508	positive regulation of nucleic acid-templated transcription	biological_process	0.78981	1	1	327	150	33575	Cluster-18670.14054
GO:0006418	tRNA aminoacylation for protein translation	biological_process	0.79084	1	1	327	149	33575	Cluster-18670.25672
GO:0043038	amino acid activation	biological_process	0.79084	1	1	327	149	33575	Cluster-18670.25672
GO:0043039	tRNA aminoacylation	biological_process	0.79084	1	1	327	149	33575	Cluster-18670.25672
GO:0033176	proton-transporting V-type ATPase complex	cellular_component	0.79301	1	1	327	144	33575	Cluster-18670.56464
GO:0016311	dephosphorylation	biological_process	0.79312	1	1	327	145	33575	Cluster-18670.10448
GO:0070011	peptidase activity, acting on L-amino acid peptides	molecular_function	0.79381	1	10	327	1191	33575	Cluster-18670.16266,Cluster-18670.24056,Cluster-18670.49439,Cluster-18670.41369,Cluster-18670.38602,Cluster-18670.30764,Cluster-18670.36140,Cluster-18670.26748,Cluster-18670.45978,Cluster-18670.13808
GO:0030414	peptidase inhibitor activity	molecular_function	0.79862	1	1	327	167	33575	Cluster-18670.20253
GO:0061134	peptidase regulator activity	molecular_function	0.79862	1	1	327	167	33575	Cluster-18670.20253
GO:0005615	extracellular space	cellular_component	0.80099	1	1	327	159	33575	Cluster-18670.49439
GO:0044267	cellular protein metabolic process	biological_process	0.80184	1	44	327	4800	33575	Cluster-18670.40095,Cluster-18670.10448,Cluster-18670.34242,Cluster-18670.57267,Cluster-18670.31386,Cluster-18670.29666,Cluster-18670.23915,Cluster-18670.38224,Cluster-18670.52817,Cluster-18670.55394,Cluster-18670.20239,Cluster-18670.20612,Cluster-18670.25672,Cluster-18670.56464,Cluster-18670.33830,Cluster-18670.24791,Cluster-18670.43653,Cluster-18670.44732,Cluster-18670.27240,Cluster-18670.32256…
GO:0009987	cellular process	biological_process	0.80397	1	182	327	18935	33575	Cluster-18670.35152,Cluster-18670.41369,Cluster-18670.32389,Cluster-18670.36119,Cluster-18670.27240,Cluster-18670.46758,Cluster-18670.29633,Cluster-18670.49875,Cluster-18670.30852,Cluster-18670.14054,Cluster-18670.27416,Cluster-18670.28657,Cluster-18670.24791,Cluster-18670.43653,Cluster-18670.25527,Cluster-18670.33830,Cluster-18670.38060,Cluster-18670.54893,Cluster-18670.23915,Cluster-18670.55394…
GO:0031399	regulation of protein modification process	biological_process	0.80703	1	1	327	159	33575	Cluster-18670.10448
GO:0007186	G-protein coupled receptor signaling pathway	biological_process	0.80736	1	3	327	422	33575	Cluster-18670.33185,Cluster-18670.33138,Cluster-18670.26011
GO:0042175	nuclear outer membrane-endoplasmic reticulum membrane network	cellular_component	0.80824	1	3	327	413	33575	Cluster-18670.43238,Cluster-18670.38224,Cluster-18670.10448
GO:1901361	organic cyclic compound catabolic process	biological_process	0.80967	1	2	327	290	33575	Cluster-18670.49695,Cluster-18670.46758
GO:0006568	tryptophan metabolic process	biological_process	0.80978	1	1	327	155	33575	Cluster-18670.16531
GO:0006586	indolalkylamine metabolic process	biological_process	0.80978	1	1	327	155	33575	Cluster-18670.16531
GO:0033554	cellular response to stress	biological_process	0.8098	1	8	327	979	33575	Cluster-18670.13262,Cluster-18670.31418,Cluster-18670.24056,Cluster-18670.13396,Cluster-18670.33185,Cluster-18670.51386,Cluster-18670.20814,Cluster-18670.37254
GO:0019752	carboxylic acid metabolic process	biological_process	0.8098	1	13	327	1521	33575	Cluster-18670.27793,Cluster-18670.16531,Cluster-18670.38968,Cluster-18670.61596,Cluster-18670.56866,Cluster-18670.39437,Cluster-18670.30013,Cluster-18670.49695,Cluster-18670.41625,Cluster-18670.25672,Cluster-18670.39217,Cluster-18670.13794,Cluster-18670.56302
GO:0044421	extracellular region part	cellular_component	0.80999	1	1	327	164	33575	Cluster-18670.49439
GO:0019439	aromatic compound catabolic process	biological_process	0.81034	1	2	327	290	33575	Cluster-18670.49695,Cluster-18670.46758
GO:0045935	positive regulation of nucleobase-containing compound metabolic process	biological_process	0.81175	1	1	327	161	33575	Cluster-18670.14054
GO:0051254	positive regulation of RNA metabolic process	biological_process	0.81175	1	1	327	161	33575	Cluster-18670.14054
GO:1902680	positive regulation of RNA biosynthetic process	biological_process	0.81175	1	1	327	161	33575	Cluster-18670.14054
GO:0048856	anatomical structure development	biological_process	0.81181	1	3	327	438	33575	Cluster-18670.29754,Cluster-18670.13859,Cluster-18670.47413
GO:0030234	enzyme regulator activity	molecular_function	0.81834	1	5	327	686	33575	Cluster-18670.20253,Cluster-18670.10905,Cluster-18670.43238,Cluster-18670.25719,Cluster-18670.18889
GO:0043436	oxoacid metabolic process	biological_process	0.81895	1	13	327	1534	33575	Cluster-18670.27793,Cluster-18670.38968,Cluster-18670.16531,Cluster-18670.56866,Cluster-18670.61596,Cluster-18670.30013,Cluster-18670.49695,Cluster-18670.39437,Cluster-18670.25672,Cluster-18670.41625,Cluster-18670.13794,Cluster-18670.39217,Cluster-18670.56302
GO:0010876	lipid localization	biological_process	0.81956	1	1	327	158	33575	Cluster-18670.28657
GO:0006082	organic acid metabolic process	biological_process	0.81998	1	13	327	1536	33575	Cluster-18670.56302,Cluster-18670.13794,Cluster-18670.39217,Cluster-18670.41625,Cluster-18670.25672,Cluster-18670.49695,Cluster-18670.30013,Cluster-18670.39437,Cluster-18670.56866,Cluster-18670.61596,Cluster-18670.38968,Cluster-18670.16531,Cluster-18670.27793
GO:0016747	transferase activity, transferring acyl groups other than amino-acyl groups	molecular_function	0.82123	1	3	327	443	33575	Cluster-18670.44234,Cluster-18670.41028,Cluster-18670.13057
GO:0006570	tyrosine metabolic process	biological_process	0.82404	1	1	327	169	33575	Cluster-18670.61596
GO:0044448	cell cortex part	cellular_component	0.82422	1	1	327	169	33575	Cluster-18670.25538
GO:0044260	cellular macromolecule metabolic process	biological_process	0.82891	1	108	327	11461	33575	Cluster-18670.38224,Cluster-18670.13262,Cluster-18670.31386,Cluster-18670.29666,Cluster-18670.20239,Cluster-8781.0,Cluster-18670.11674,Cluster-18670.10448,Cluster-18670.29186,Cluster-18670.40095,Cluster-18670.40827,Cluster-18670.57381,Cluster-18670.13057,Cluster-18670.57267,Cluster-18670.19898,Cluster-18670.52929,Cluster-18670.26642,Cluster-18670.56866,Cluster-18670.55779,Cluster-18670.25672,Clus…
GO:0007010	cytoskeleton organization	biological_process	0.82994	1	2	327	317	33575	Cluster-18670.52928,Cluster-18670.20814
GO:0009891	positive regulation of biosynthetic process	biological_process	0.83006	1	1	327	172	33575	Cluster-18670.14054
GO:0010557	positive regulation of macromolecule biosynthetic process	biological_process	0.83006	1	1	327	172	33575	Cluster-18670.14054
GO:0031328	positive regulation of cellular biosynthetic process	biological_process	0.83006	1	1	327	172	33575	Cluster-18670.14054
GO:0051173	positive regulation of nitrogen compound metabolic process	biological_process	0.83006	1	1	327	172	33575	Cluster-18670.14054
GO:0009888	tissue development	biological_process	0.83045	1	1	327	181	33575	Cluster-18670.47413
GO:0006725	cellular aromatic compound metabolic process	biological_process	0.83239	1	78	327	8420	33575	Cluster-18670.56451,Cluster-18670.56464,Cluster-18670.56302,Cluster-18670.29986,Cluster-18670.20612,Cluster-18670.25672,Cluster-18670.61596,Cluster-18670.19898,Cluster-18670.26642,Cluster-18670.57381,Cluster-18670.40827,Cluster-18670.29186,Cluster-18670.11674,Cluster-18670.10448,Cluster-18670.13262,Cluster-18670.31022,Cluster-18670.52385,Cluster-18670.27732,Cluster-18670.44323,Cluster-18670.24750…
GO:0016568	chromatin modification	biological_process	0.83532	1	1	327	169	33575	Cluster-18670.19371
GO:0034062	RNA polymerase activity	molecular_function	0.84012	1	2	327	320	33575	Cluster-18670.10448,Cluster-18670.10932
GO:0005938	cell cortex	cellular_component	0.84377	1	1	327	179	33575	Cluster-18670.25538
GO:0032501	multicellular organismal process	biological_process	0.84382	1	9	327	1176	33575	Cluster-18670.34728,Cluster-18670.13859,Cluster-18670.57401,Cluster-18670.29754,Cluster-18670.30006,Cluster-18670.14054,Cluster-18670.11679,Cluster-18670.33185,Cluster-18670.47413
GO:0042430	indole-containing compound metabolic process	biological_process	0.84453	1	1	327	172	33575	Cluster-18670.16531
GO:0010628	positive regulation of gene expression	biological_process	0.84761	1	1	327	182	33575	Cluster-18670.14054
GO:0071822	protein complex subunit organization	biological_process	0.84857	1	5	327	703	33575	Cluster-18670.19371,Cluster-18670.33975,Cluster-18670.43238,Cluster-18670.30518,Cluster-18670.11860
GO:0007059	chromosome segregation	biological_process	0.85012	1	1	327	185	33575	Cluster-18670.20814
GO:0004857	enzyme inhibitor activity	molecular_function	0.85083	1	2	327	348	33575	Cluster-18670.25719,Cluster-18670.20253
GO:0005488	binding	molecular_function	0.8531	1	176	327	18381	33575	Cluster-18670.30313,Cluster-18670.23566,Cluster-18670.44150,Cluster-18670.26420,Cluster-18670.38856,Cluster-18670.44323,Cluster-18670.17538,Cluster-18670.57599,Cluster-18670.22329,Cluster-18670.56630,Cluster-18670.24056,Cluster-18670.54328,Cluster-18670.38968,Cluster-18670.43765,Cluster-18670.12983,Cluster-18670.47439,Cluster-18670.56795,Cluster-18670.22564,Cluster-18670.30006,Cluster-18670.36880…
GO:0042157	lipoprotein metabolic process	biological_process	0.85351	1	1	327	171	33575	Cluster-18670.38224
GO:0010033	response to organic substance	biological_process	0.85579	1	1	327	199	33575	Cluster-18670.33185
GO:0016746	transferase activity, transferring acyl groups	molecular_function	0.85596	1	4	327	599	33575	Cluster-18670.44234,Cluster-18670.37834,Cluster-18670.41028,Cluster-18670.13057
GO:0006397	mRNA processing	biological_process	0.85756	1	2	327	329	33575	Cluster-18670.56585,Cluster-18670.30006
GO:0098805	whole membrane	cellular_component	0.85757	1	2	327	322	33575	Cluster-18670.43652,Cluster-18670.56464
GO:0008234	cysteine-type peptidase activity	molecular_function	0.85763	1	2	327	329	33575	Cluster-18670.26748,Cluster-18670.36140
GO:0015631	tubulin binding	molecular_function	0.85838	1	1	327	187	33575	Cluster-18670.56451
GO:0042802	identical protein binding	molecular_function	0.86059	1	1	327	187	33575	Cluster-18670.43238
GO:0003899	DNA-directed RNA polymerase activity	molecular_function	0.86072	1	1	327	193	33575	Cluster-18670.10448
GO:0006461	protein complex assembly	biological_process	0.86121	1	4	327	596	33575	Cluster-18670.33975,Cluster-18670.43238,Cluster-18670.30518,Cluster-18670.11860
GO:0070271	protein complex biogenesis	biological_process	0.86121	1	4	327	596	33575	Cluster-18670.30518,Cluster-18670.11860,Cluster-18670.43238,Cluster-18670.33975
GO:0045298	tubulin complex	cellular_component	0.86193	1	1	327	190	33575	Cluster-18670.56451
GO:0016829	lyase activity	molecular_function	0.86343	1	4	327	581	33575	Cluster-18670.39217,Cluster-18670.30013,Cluster-18670.20790,Cluster-18670.38968
GO:0051128	regulation of cellular component organization	biological_process	0.86483	1	1	327	193	33575	Cluster-18670.49439
GO:0032268	regulation of cellular protein metabolic process	biological_process	0.86704	1	3	327	472	33575	Cluster-18670.24791,Cluster-18670.10448,Cluster-18670.31418
GO:0008194	UDP-glycosyltransferase activity	molecular_function	0.86762	1	1	327	203	33575	Cluster-18670.41369
GO:0008233	peptidase activity	molecular_function	0.86764	1	10	327	1300	33575	Cluster-18670.49439,Cluster-18670.24056,Cluster-18670.41369,Cluster-18670.16266,Cluster-18670.38602,Cluster-18670.26748,Cluster-18670.36140,Cluster-18670.30764,Cluster-18670.13808,Cluster-18670.45978
GO:0032403	protein complex binding	molecular_function	0.86828	1	2	327	339	33575	Cluster-18670.56451,Cluster-18670.43238
GO:0061695	transferase complex, transferring phosphorus-containing groups	cellular_component	0.86938	1	4	327	586	33575	Cluster-18670.10932,Cluster-18670.33185,Cluster-18670.37254,Cluster-18670.13794
GO:0008270	zinc ion binding	molecular_function	0.87132	1	17	327	2073	33575	Cluster-18670.30006,Cluster-8781.0,Cluster-18670.19372,Cluster-18670.29932,Cluster-18670.44234,Cluster-18670.16399,Cluster-18670.25900,Cluster-18670.57381,Cluster-18670.42308,Cluster-18670.13866,Cluster-18670.57599,Cluster-18670.29302,Cluster-18670.14054,Cluster-18670.24056,Cluster-18670.36119,Cluster-18670.56464,Cluster-18670.27732
GO:0000003	reproduction	biological_process	0.87171	1	3	327	488	33575	Cluster-18670.41369,Cluster-18670.33975,Cluster-18670.32389
GO:0007005	mitochondrion organization	biological_process	0.8728	1	1	327	195	33575	Cluster-18670.31418
GO:0051716	cellular response to stimulus	biological_process	0.87286	1	26	327	3040	33575	Cluster-18670.13262,Cluster-18670.31418,Cluster-18670.43238,Cluster-18670.23915,Cluster-18670.43560,Cluster-18670.56588,Cluster-18670.14064,Cluster-18670.33185,Cluster-18670.52817,Cluster-18670.51386,Cluster-18670.20814,Cluster-18670.39412,Cluster-18670.33484,Cluster-18670.26011,Cluster-18670.24056,Cluster-18670.13396,Cluster-18670.49875,Cluster-18670.11679,Cluster-18670.27416,Cluster-18670.13454…
GO:0051246	regulation of protein metabolic process	biological_process	0.87337	1	3	327	479	33575	Cluster-18670.24791,Cluster-18670.10448,Cluster-18670.31418
GO:1901566	organonitrogen compound biosynthetic process	biological_process	0.88027	1	19	327	2396	33575	Cluster-18670.57267,Cluster-18670.13794,Cluster-18670.48487,Cluster-18670.45168,Cluster-18670.40095,Cluster-18670.11674,Cluster-18670.41625,Cluster-18670.30006,Cluster-18670.20790,Cluster-18670.31022,Cluster-18670.39189,Cluster-18670.52385,Cluster-18670.24791,Cluster-18670.56302,Cluster-18670.20612,Cluster-18670.25672,Cluster-18670.56866,Cluster-18670.27240,Cluster-18670.14025
GO:0040011	locomotion	biological_process	0.88185	1	2	327	358	33575	Cluster-18670.19898,Cluster-18670.20602
GO:0044237	cellular metabolic process	biological_process	0.88454	1	134	327	14321	33575	Cluster-18670.61596,Cluster-18670.56866,Cluster-18670.52929,Cluster-18670.56464,Cluster-18670.56451,Cluster-18670.56302,Cluster-18670.25672,Cluster-8781.0,Cluster-18670.20239,Cluster-18670.29666,Cluster-18670.31386,Cluster-18670.13262,Cluster-18670.31022,Cluster-18670.38224,Cluster-18670.13057,Cluster-18670.57381,Cluster-18670.40095,Cluster-18670.40827,Cluster-18670.29186,Cluster-18670.11674,Clus…
GO:0003676	nucleic acid binding	molecular_function	0.88564	1	53	327	6002	33575	Cluster-18670.14092,Cluster-18670.16399,Cluster-18670.52475,Cluster-8781.0,Cluster-18670.34242,Cluster-18670.50617,Cluster-18670.10448,Cluster-18670.23996,Cluster-18670.11674,Cluster-18670.41625,Cluster-18670.43823,Cluster-18670.15594,Cluster-18670.57381,Cluster-18670.12859,Cluster-18670.46758,Cluster-18670.17013,Cluster-18670.49439,Cluster-18670.33975,Cluster-18670.26642,Cluster-18670.10982,Clus…
GO:0016788	hydrolase activity, acting on ester bonds	molecular_function	0.8869	1	13	327	1674	33575	Cluster-18670.46758,Cluster-18670.17013,Cluster-18670.49875,Cluster-18670.18889,Cluster-18670.26642,Cluster-18670.35152,Cluster-18670.24750,Cluster-18670.49695,Cluster-18670.31610,Cluster-18670.9954,Cluster-18670.14151,Cluster-18670.33484,Cluster-18670.12839
GO:0044877	macromolecular complex binding	molecular_function	0.8882	1	3	327	497	33575	Cluster-18670.43238,Cluster-18670.25527,Cluster-18670.56451
GO:0000785	chromatin	cellular_component	0.89159	1	1	327	231	33575	Cluster-18670.25527
GO:0065003	macromolecular complex assembly	biological_process	0.89222	1	4	327	634	33575	Cluster-18670.43238,Cluster-18670.33975,Cluster-18670.11860,Cluster-18670.30518
GO:0005623	cell	cellular_component	0.89248	1	86	327	9537	33575	Cluster-18670.39686,Cluster-18670.12629,Cluster-18670.30764,Cluster-18670.23996,Cluster-18670.12859,Cluster-18670.54893,Cluster-18670.24664,Cluster-18670.54800,Cluster-18670.28657,Cluster-18670.24791,Cluster-18670.37254,Cluster-18670.38060,Cluster-18670.25527,Cluster-18670.32389,Cluster-18670.36119,Cluster-18670.33975,Cluster-18670.46758,Cluster-18670.29633,Cluster-18670.30852,Cluster-18670.29302…
GO:0044464	cell part	cellular_component	0.89248	1	86	327	9537	33575	Cluster-18670.25538,Cluster-18670.23566,Cluster-18670.38856,Cluster-18670.10905,Cluster-18670.49695,Cluster-18670.44322,Cluster-18670.13900,Cluster-18670.17538,Cluster-18670.13367,Cluster-18670.11679,Cluster-18670.43765,Cluster-18670.14025,Cluster-18670.25843,Cluster-18670.19371,Cluster-18670.26466,Cluster-18670.24056,Cluster-18670.13978,Cluster-18670.20814,Cluster-18670.12983,Cluster-18670.56468…
GO:0090304	nucleic acid metabolic process	biological_process	0.89605	1	61	327	6890	33575	Cluster-18670.19371,Cluster-18670.24056,Cluster-18670.13396,Cluster-18670.25843,Cluster-18670.52352,Cluster-18670.17538,Cluster-18670.13367,Cluster-18670.13900,Cluster-18670.44322,Cluster-18670.18005,Cluster-18670.48486,Cluster-18670.41136,Cluster-18670.44323,Cluster-18670.24750,Cluster-18670.38856,Cluster-18670.39437,Cluster-18670.27732,Cluster-18670.19372,Cluster-18670.43238,Cluster-18670.44234…
GO:0044454	nuclear chromosome part	cellular_component	0.89611	1	1	327	222	33575	Cluster-18670.20814
GO:0009523	photosystem II	cellular_component	0.89684	1	1	327	222	33575	Cluster-18670.56585
GO:0006325	chromatin organization	biological_process	0.89746	1	1	327	215	33575	Cluster-18670.19371
GO:0016071	mRNA metabolic process	biological_process	0.90408	1	2	327	375	33575	Cluster-18670.30006,Cluster-18670.56585
GO:0006996	organelle organization	biological_process	0.90719	1	10	327	1394	33575	Cluster-18670.52892,Cluster-18670.31418,Cluster-18670.35152,Cluster-18670.33975,Cluster-18670.19371,Cluster-18670.43238,Cluster-18670.20814,Cluster-18670.52928,Cluster-18670.18005,Cluster-18670.41136
GO:0005102	receptor binding	molecular_function	0.90876	1	4	327	685	33575	Cluster-18670.20612,Cluster-18670.13454,Cluster-18670.38060,Cluster-18670.14064
GO:0044248	cellular catabolic process	biological_process	0.91051	1	6	327	892	33575	Cluster-8781.0,Cluster-18670.49695,Cluster-18670.39437,Cluster-18670.46758,Cluster-18670.49875,Cluster-18670.16531
GO:0000228	nuclear chromosome	cellular_component	0.911	1	1	327	237	33575	Cluster-18670.20814
GO:1901605	alpha-amino acid metabolic process	biological_process	0.9111	1	7	327	1007	33575	Cluster-18670.56866,Cluster-18670.61596,Cluster-18670.39437,Cluster-18670.27793,Cluster-18670.38968,Cluster-18670.25672,Cluster-18670.16531
GO:0006260	DNA replication	biological_process	0.91509	1	5	327	794	33575	Cluster-18670.33975,Cluster-18670.11674,Cluster-18670.13396,Cluster-18670.26642,Cluster-18670.43238
GO:0032940	secretion by cell	biological_process	0.91515	1	1	327	239	33575	Cluster-18670.13963
GO:0009653	anatomical structure morphogenesis	biological_process	0.91771	1	1	327	247	33575	Cluster-18670.29754
GO:0003735	structural constituent of ribosome	molecular_function	0.91863	1	5	327	896	33575	Cluster-18670.40095,Cluster-18670.20790,Cluster-18670.57267,Cluster-18670.24791,Cluster-18670.8749
GO:0044702	single organism reproductive process	biological_process	0.91913	1	1	327	251	33575	Cluster-18670.13859
GO:0043566	structure-specific DNA binding	molecular_function	0.92022	1	1	327	267	33575	Cluster-18670.41625
GO:0004674	protein serine/threonine kinase activity	molecular_function	0.92048	1	1	327	238	33575	Cluster-18670.27793
GO:0043531	ADP binding	molecular_function	0.92173	1	4	327	674	33575	Cluster-18670.22715,Cluster-18670.56302,Cluster-18670.41625,Cluster-18670.10448
GO:0016192	vesicle-mediated transport	biological_process	0.9255	1	4	327	671	33575	Cluster-18670.30030,Cluster-18670.19898,Cluster-18670.33975,Cluster-18670.44322
GO:0046903	secretion	biological_process	0.92663	1	1	327	253	33575	Cluster-18670.13963
GO:0005789	endoplasmic reticulum membrane	cellular_component	0.92706	1	2	327	406	33575	Cluster-18670.43238,Cluster-18670.38224
GO:0006807	nitrogen compound metabolic process	biological_process	0.92919	1	92	327	10322	33575	Cluster-18670.17538,Cluster-18670.13367,Cluster-18670.13900,Cluster-18670.19371,Cluster-18670.24056,Cluster-18670.13396,Cluster-18670.38968,Cluster-18670.25843,Cluster-18670.43765,Cluster-18670.14025,Cluster-18670.52385,Cluster-18670.44322,Cluster-18670.41136,Cluster-18670.49695,Cluster-18670.38856,Cluster-18670.44323,Cluster-18670.27732,Cluster-18670.24750,Cluster-18670.33185,Cluster-18670.52892…
GO:0008289	lipid binding	molecular_function	0.93152	1	1	327	248	33575	Cluster-18670.37295
GO:0004190	aspartic-type endopeptidase activity	molecular_function	0.93176	1	1	327	247	33575	Cluster-18670.41369
GO:0070001	aspartic-type peptidase activity	molecular_function	0.93176	1	1	327	247	33575	Cluster-18670.41369
GO:0019031	viral envelope	cellular_component	0.93279	1	1	327	246	33575	Cluster-18670.25527
GO:0006520	cellular amino acid metabolic process	biological_process	0.93363	1	8	327	1180	33575	Cluster-18670.16531,Cluster-18670.38968,Cluster-18670.27793,Cluster-18670.61596,Cluster-18670.56866,Cluster-18670.25672,Cluster-18670.39437,Cluster-18670.30013
GO:0006928	movement of cell or subcellular component	biological_process	0.93554	1	1	327	263	33575	Cluster-18670.19898
GO:0036338	viral membrane	cellular_component	0.93702	1	1	327	252	33575	Cluster-18670.25527
GO:0044424	intracellular part	cellular_component	0.93717	1	75	327	8614	33575	Cluster-18670.39437,Cluster-18670.48486,Cluster-18670.26465,Cluster-18670.52352,Cluster-18670.2347,Cluster-18670.34906,Cluster-18670.10932,Cluster-18670.57401,Cluster-18670.13963,Cluster-18670.36414,Cluster-18670.13794,Cluster-18670.13866,Cluster-18670.43238,Cluster-18670.43652,Cluster-18670.45826,Cluster-18670.25900,Cluster-18670.43956,Cluster-18670.54800,Cluster-18670.24664,Cluster-18670.37254,…
GO:0006144	purine nucleobase metabolic process	biological_process	0.93727	1	2	327	426	33575	Cluster-18670.10932,Cluster-18670.10448
GO:0034641	cellular nitrogen compound metabolic process	biological_process	0.93942	1	83	327	9478	33575	Cluster-18670.40827,Cluster-18670.40095,Cluster-18670.29186,Cluster-18670.11674,Cluster-18670.10448,Cluster-18670.57267,Cluster-18670.57381,Cluster-18670.13262,Cluster-18670.31022,Cluster-18670.20612,Cluster-18670.25672,Cluster-18670.56464,Cluster-18670.56451,Cluster-18670.56302,Cluster-18670.29986,Cluster-18670.26642,Cluster-18670.19898,Cluster-18670.9954,Cluster-18670.56585,Cluster-18670.20814,…
GO:0005634	nucleus	cellular_component	0.94018	1	21	327	2733	33575	Cluster-18670.25527,Cluster-18670.20031,Cluster-18670.29986,Cluster-18670.48486,Cluster-18670.39437,Cluster-18670.38856,Cluster-18670.24664,Cluster-18670.42936,Cluster-18670.13900,Cluster-18670.29302,Cluster-18670.19371,Cluster-18670.36119,Cluster-18670.36414,Cluster-18670.20814,Cluster-18670.13866,Cluster-18670.10448,Cluster-18670.56585,Cluster-18670.39686,Cluster-18670.33185,Cluster-18670.44234…
GO:0046907	intracellular transport	biological_process	0.94273	1	7	327	1077	33575	Cluster-18670.43238,Cluster-18670.20602,Cluster-18670.33975,Cluster-18670.44322,Cluster-18670.49439,Cluster-18670.11679,Cluster-18670.28657
GO:0005622	intracellular	cellular_component	0.94281	1	75	327	8652	33575	Cluster-18670.8749,Cluster-18670.38224,Cluster-18670.13262,Cluster-18670.57267,Cluster-18670.10448,Cluster-18670.29186,Cluster-18670.40095,Cluster-18670.49439,Cluster-18670.52929,Cluster-18670.29986,Cluster-18670.20031,Cluster-18670.56464,Cluster-18670.56451,Cluster-18670.25672,Cluster-18670.20612,Cluster-18670.33185,Cluster-18670.30006,Cluster-18670.39189,Cluster-18670.20790,Cluster-18670.44234,…
GO:0043623	cellular protein complex assembly	biological_process	0.94434	1	2	327	443	33575	Cluster-18670.43238,Cluster-18670.11860
GO:0009521	photosystem	cellular_component	0.94646	1	1	327	287	33575	Cluster-18670.56585
GO:0010608	posttranscriptional regulation of gene expression	biological_process	0.94697	1	1	327	281	33575	Cluster-18670.56468
GO:0022414	reproductive process	biological_process	0.94803	1	2	327	463	33575	Cluster-18670.13859,Cluster-18670.30006
GO:0043933	macromolecular complex subunit organization	biological_process	0.95144	1	5	327	884	33575	Cluster-18670.30518,Cluster-18670.11860,Cluster-18670.43238,Cluster-18670.33975,Cluster-18670.19371
GO:0006605	protein targeting	biological_process	0.9544	1	1	327	285	33575	Cluster-18670.11679
GO:0030880	RNA polymerase complex	cellular_component	0.95446	1	1	327	296	33575	Cluster-18670.10932
GO:0044427	chromosomal part	cellular_component	0.9547	1	6	327	1035	33575	Cluster-18670.20814,Cluster-18670.37254,Cluster-18670.25527,Cluster-18670.13262,Cluster-18670.24056,Cluster-18670.43238
GO:0034357	photosynthetic membrane	cellular_component	0.95627	1	1	327	305	33575	Cluster-18670.56585
GO:0009069	serine family amino acid metabolic process	biological_process	0.95746	1	1	327	296	33575	Cluster-18670.27793
GO:0019012	virion	cellular_component	0.96111	1	5	327	927	33575	Cluster-18670.25527,Cluster-18670.37254,Cluster-18670.7574,Cluster-18670.20602,Cluster-18670.52475
GO:0044085	cellular component biogenesis	biological_process	0.96191	1	14	327	2128	33575	Cluster-18670.56866,Cluster-18670.8749,Cluster-18670.52892,Cluster-18670.11860,Cluster-18670.33975,Cluster-18670.32389,Cluster-18670.43238,Cluster-18670.20790,Cluster-18670.24791,Cluster-18670.57267,Cluster-18670.30518,Cluster-18670.52928,Cluster-18670.18005,Cluster-18670.40095
GO:0043229	intracellular organelle	cellular_component	0.96471	1	52	327	6369	33575	Cluster-18670.57267,Cluster-18670.10448,Cluster-18670.39686,Cluster-18670.40095,Cluster-18670.8749,Cluster-18670.38224,Cluster-18670.13262,Cluster-18670.28657,Cluster-18670.24791,Cluster-18670.29986,Cluster-18670.25527,Cluster-18670.56464,Cluster-18670.56451,Cluster-18670.20031,Cluster-18670.37254,Cluster-18670.24664,Cluster-18670.20612,Cluster-18670.42936,Cluster-18670.29302,Cluster-18670.33975,…
GO:0051649	establishment of localization in cell	biological_process	0.96754	1	8	327	1303	33575	Cluster-18670.28657,Cluster-18670.44322,Cluster-18670.13963,Cluster-18670.11679,Cluster-18670.49439,Cluster-18670.33975,Cluster-18670.43238,Cluster-18670.20602
GO:0071702	organic substance transport	biological_process	0.96789	1	10	327	1548	33575	Cluster-18670.28657,Cluster-18670.56468,Cluster-18670.13963,Cluster-18670.56612,Cluster-18670.40095,Cluster-18670.11679,Cluster-18670.25257,Cluster-18670.33975,Cluster-18670.43238,Cluster-18670.18889
GO:0044423	virion part	cellular_component	0.9687	1	4	327	819	33575	Cluster-18670.25527,Cluster-18670.37254,Cluster-18670.7574,Cluster-18670.20602
GO:0048523	negative regulation of cellular process	biological_process	0.96947	1	1	327	355	33575	Cluster-18670.25900
GO:0005694	chromosome	cellular_component	0.96956	1	6	327	1096	33575	Cluster-18670.25527,Cluster-18670.37254,Cluster-18670.20814,Cluster-18670.43238,Cluster-18670.24056,Cluster-18670.13262
GO:0034622	cellular macromolecular complex assembly	biological_process	0.97079	1	2	327	516	33575	Cluster-18670.11860,Cluster-18670.43238
GO:0006259	DNA metabolic process	biological_process	0.97131	1	18	327	2575	33575	Cluster-18670.37254,Cluster-18670.44323,Cluster-18670.18005,Cluster-18670.41136,Cluster-18670.26642,Cluster-18670.24056,Cluster-18670.35152,Cluster-18670.33975,Cluster-18670.13396,Cluster-18670.46758,Cluster-18670.20814,Cluster-18670.11674,Cluster-18670.33185,Cluster-18670.52892,Cluster-18670.51386,Cluster-18670.13262,Cluster-18670.43238,Cluster-18670.19372
GO:1901607	alpha-amino acid biosynthetic process	biological_process	0.9714	1	1	327	334	33575	Cluster-18670.56866
GO:0044436	thylakoid part	cellular_component	0.97146	1	1	327	348	33575	Cluster-18670.56585
GO:0043226	organelle	cellular_component	0.97185	1	52	327	6445	33575	Cluster-18670.26465,Cluster-18670.25538,Cluster-18670.44322,Cluster-18670.38856,Cluster-18670.39437,Cluster-18670.49695,Cluster-18670.48486,Cluster-18670.13900,Cluster-18670.26466,Cluster-18670.24056,Cluster-18670.13978,Cluster-18670.19371,Cluster-18670.14025,Cluster-18670.13866,Cluster-18670.20814,Cluster-18670.36414,Cluster-18670.56585,Cluster-18670.57401,Cluster-18670.13977,Cluster-18670.56468…
GO:0009579	thylakoid	cellular_component	0.97292	1	1	327	353	33575	Cluster-18670.56585
GO:0043603	cellular amide metabolic process	biological_process	0.97326	1	9	327	1576	33575	Cluster-18670.45168,Cluster-18670.40095,Cluster-18670.25672,Cluster-18670.41625,Cluster-18670.13794,Cluster-18670.57267,Cluster-18670.24791,Cluster-18670.56302,Cluster-18670.20790
GO:0044430	cytoskeletal part	cellular_component	0.97371	1	2	327	530	33575	Cluster-18670.56451,Cluster-18670.20814
GO:0008652	cellular amino acid biosynthetic process	biological_process	0.97599	1	1	327	351	33575	Cluster-18670.56866
GO:0043604	amide biosynthetic process	biological_process	0.9767	1	8	327	1469	33575	Cluster-18670.57267,Cluster-18670.56302,Cluster-18670.24791,Cluster-18670.40095,Cluster-18670.45168,Cluster-18670.41625,Cluster-18670.25672,Cluster-18670.20790
GO:0042254	ribosome biogenesis	biological_process	0.97684	1	5	327	1080	33575	Cluster-18670.20790,Cluster-18670.40095,Cluster-18670.8749,Cluster-18670.24791,Cluster-18670.57267
GO:0005840	ribosome	cellular_component	0.97922	1	5	327	1105	33575	Cluster-18670.57267,Cluster-18670.8749,Cluster-18670.24791,Cluster-18670.20790,Cluster-18670.40095
GO:0051641	cellular localization	biological_process	0.97957	1	8	327	1378	33575	Cluster-18670.44322,Cluster-18670.13963,Cluster-18670.28657,Cluster-18670.33975,Cluster-18670.49439,Cluster-18670.20602,Cluster-18670.43238,Cluster-18670.11679
GO:0005198	structural molecule activity	molecular_function	0.97986	1	9	327	1660	33575	Cluster-18670.24791,Cluster-18670.12536,Cluster-18670.57267,Cluster-18670.13193,Cluster-18670.40095,Cluster-18670.47242,Cluster-18670.8749,Cluster-18670.14919,Cluster-18670.20790
GO:1902589	single-organism organelle organization	biological_process	0.97993	1	3	327	728	33575	Cluster-18670.35152,Cluster-18670.52928,Cluster-18670.20814
GO:0022613	ribonucleoprotein complex biogenesis	biological_process	0.97998	1	5	327	1100	33575	Cluster-18670.57267,Cluster-18670.24791,Cluster-18670.8749,Cluster-18670.40095,Cluster-18670.20790
GO:0015979	photosynthesis	biological_process	0.98103	1	1	327	393	33575	Cluster-18670.56585
GO:0016779	nucleotidyltransferase activity	molecular_function	0.98212	1	2	327	565	33575	Cluster-18670.10932,Cluster-18670.10448
GO:0019028	viral capsid	cellular_component	0.98212	1	2	327	590	33575	Cluster-18670.20602,Cluster-18670.37254
GO:0005856	cytoskeleton	cellular_component	0.98226	1	2	327	573	33575	Cluster-18670.56451,Cluster-18670.20814
GO:0016043	cellular component organization	biological_process	0.98325	1	15	327	2337	33575	Cluster-18670.52892,Cluster-18670.11860,Cluster-18670.33185,Cluster-18670.43238,Cluster-18670.33975,Cluster-18670.19371,Cluster-18670.49439,Cluster-18670.35152,Cluster-18670.32389,Cluster-18670.31418,Cluster-18670.30518,Cluster-18670.20814,Cluster-18670.52928,Cluster-18670.41136,Cluster-18670.18005
GO:0033036	macromolecule localization	biological_process	0.98644	1	7	327	1305	33575	Cluster-18670.43238,Cluster-18670.18889,Cluster-18670.56468,Cluster-18670.13963,Cluster-18670.33975,Cluster-18670.11679,Cluster-18670.28657
GO:0044265	cellular macromolecule catabolic process	biological_process	0.9878	1	1	327	420	33575	Cluster-18670.46758
GO:0005576	extracellular region	cellular_component	0.98887	1	9	327	1684	33575	Cluster-18670.14523,Cluster-18670.15218,Cluster-18670.10543,Cluster-18670.49439,Cluster-18670.20253,Cluster-18670.13454,Cluster-18670.11066,Cluster-18670.13721,Cluster-18670.24858
GO:0043043	peptide biosynthetic process	biological_process	0.98957	1	6	327	1331	33575	Cluster-18670.40095,Cluster-18670.20790,Cluster-18670.45168,Cluster-18670.25672,Cluster-18670.57267,Cluster-18670.24791
GO:0006518	peptide metabolic process	biological_process	0.99298	1	6	327	1390	33575	Cluster-18670.20790,Cluster-18670.40095,Cluster-18670.45168,Cluster-18670.25672,Cluster-18670.57267,Cluster-18670.24791
GO:0015031	protein transport	biological_process	0.9938	1	4	327	991	33575	Cluster-18670.18889,Cluster-18670.43238,Cluster-18670.13963,Cluster-18670.11679
GO:0045184	establishment of protein localization	biological_process	0.99451	1	4	327	1005	33575	Cluster-18670.13963,Cluster-18670.43238,Cluster-18670.18889,Cluster-18670.11679
GO:0006412	translation	biological_process	0.99532	1	5	327	1296	33575	Cluster-18670.20790,Cluster-18670.40095,Cluster-18670.25672,Cluster-18670.57267,Cluster-18670.24791
GO:0071840	cellular component organization or biogenesis	biological_process	0.99616	1	21	327	3437	33575	Cluster-18670.30518,Cluster-18670.24791,Cluster-18670.18005,Cluster-18670.41136,Cluster-18670.56866,Cluster-18670.33975,Cluster-18670.49439,Cluster-18670.19371,Cluster-18670.35152,Cluster-18670.32389,Cluster-18670.57267,Cluster-18670.20814,Cluster-18670.52928,Cluster-18670.40095,Cluster-18670.11860,Cluster-18670.52892,Cluster-18670.33185,Cluster-18670.8749,Cluster-18670.43238,Cluster-18670.20790,…
GO:0030529	ribonucleoprotein complex	cellular_component	0.99618	1	5	327	1330	33575	Cluster-18670.20790,Cluster-18670.40095,Cluster-18670.57267,Cluster-18670.8749,Cluster-18670.24791
GO:0008104	protein localization	biological_process	0.99634	1	4	327	1054	33575	Cluster-18670.11679,Cluster-18670.18889,Cluster-18670.43238,Cluster-18670.13963
GO:0006886	intracellular protein transport	biological_process	0.99771	1	2	327	764	33575	Cluster-18670.11679,Cluster-18670.43238
GO:0034613	cellular protein localization	biological_process	0.99878	1	2	327	827	33575	Cluster-18670.43238,Cluster-18670.11679
GO:0070727	cellular macromolecule localization	biological_process	0.99878	1	2	327	827	33575	Cluster-18670.11679,Cluster-18670.43238
GO:0005515	protein binding	molecular_function	0.99892	1	50	327	6897	33575	Cluster-18670.20658,Cluster-18670.23996,Cluster-18670.39686,Cluster-18670.57267,Cluster-18670.14092,Cluster-18670.21979,Cluster-18670.8749,Cluster-18670.14064,Cluster-18670.43560,Cluster-18670.21722,Cluster-18670.20612,Cluster-18670.56474,Cluster-18670.52823,Cluster-18670.58332,Cluster-18670.11066,Cluster-18670.56464,Cluster-18670.25527,Cluster-18670.56451,Cluster-18670.38060,Cluster-18670.37254,…
GO:0043232	intracellular non-membrane-bounded organelle	cellular_component	0.99892	1	15	327	2925	33575	Cluster-18670.10448,Cluster-18670.39437,Cluster-18670.40095,Cluster-18670.24791,Cluster-18670.20814,Cluster-18670.57267,Cluster-18670.56451,Cluster-18670.25527,Cluster-18670.25538,Cluster-18670.37254,Cluster-18670.24056,Cluster-18670.13262,Cluster-18670.20790,Cluster-18670.43238,Cluster-18670.8749
GO:0043228	non-membrane-bounded organelle	cellular_component	0.99911	1	15	327	2957	33575	Cluster-18670.8749,Cluster-18670.13262,Cluster-18670.24056,Cluster-18670.43238,Cluster-18670.20790,Cluster-18670.20814,Cluster-18670.24791,Cluster-18670.37254,Cluster-18670.57267,Cluster-18670.56451,Cluster-18670.25538,Cluster-18670.25527,Cluster-18670.10448,Cluster-18670.39437,Cluster-18670.40095
